# Supplementary material for: Sinopyrophorinae, a new subfamily of Elateridae (Coleoptera, Elateroidea) with the first record of a luminous click beetle in Asia and evidence for multiple origins of bioluminescence in Elateridae
Source: Zookeys. 2019 Jul 17;864:79–97. doi: 10.3897/zookeys.864.26689 (PMC6656784; doi:10.3897/zookeys.864.26689)
Supplement: XML Treatment for Sinopyrophorus [file zookeys.864.26689-treatment1.xml]

<!DOCTYPE tp:taxon-treatment
  PUBLIC "-//TaxonX//DTD Taxonomic Treatment Publishing DTD v0 20100105//EN" "tax-treatment-NSO.dtd">
<tp:taxon-treatment xmlns:tp="http://www.plazi.org/taxpub"><tp:treatment-meta><kwd-group><label>Taxon classification</label><kwd><named-content xmlns:xlink="http://www.w3.org/1999/xlink" content-type="kingdom">Animalia</named-content></kwd><kwd><named-content xmlns:xlink="http://www.w3.org/1999/xlink" content-type="order">Coleoptera</named-content></kwd><kwd><named-content xmlns:xlink="http://www.w3.org/1999/xlink" content-type="family">Elateridae</named-content></kwd></kwd-group><mixed-citation publication-type="journal"><person-group><name><surname>Bi</surname><given-names>Wen-Xuan</given-names></name><name><surname>He*</surname><given-names>Jin-Wu</given-names></name><name><surname>Chen</surname><given-names>Chang-Chin</given-names></name><name><surname>Kundrata</surname><given-names>Robin</given-names></name><name><surname>Li</surname><given-names>Xue-Yan</given-names></name></person-group><article-title><tp:taxon-name><tp:taxon-name-part taxon-name-part-type="subfamily">Sinopyrophorinae</tp:taxon-name-part></tp:taxon-name>, a new subfamily of <tp:taxon-name><tp:taxon-name-part taxon-name-part-type="family">Elateridae</tp:taxon-name-part></tp:taxon-name> (<tp:taxon-name><tp:taxon-name-part taxon-name-part-type="order">Coleoptera</tp:taxon-name-part></tp:taxon-name>, <tp:taxon-name><tp:taxon-name-part taxon-name-part-type="superfamily">Elateroidea</tp:taxon-name-part></tp:taxon-name>) with the first record of a luminous click beetle in Asia and evidence for multiple origins of bioluminescence in <tp:taxon-name><tp:taxon-name-part taxon-name-part-type="family">Elateridae</tp:taxon-name-part></tp:taxon-name></article-title><source>Zookeys</source><day>17</day><month>7</month><year>2019</year><volume>864</volume><fpage>79</fpage><lpage>97</lpage><pub-id pub-id-type="doi">10.3897/zookeys.864.26689</pub-id></mixed-citation></tp:treatment-meta><tp:nomenclature><tp:taxon-name>
              <object-id xmlns:xlink="http://www.w3.org/1999/xlink" content-type="arpha" xlink:type="simple">45769610-69ac-46cf-be7b-c7889e685617</object-id>
              <tp:taxon-name-part taxon-name-part-type="genus" reg="Sinopyrophorus">Sinopyrophorus</tp:taxon-name-part>
              <object-id xmlns:xlink="http://www.w3.org/1999/xlink" content-type="zoobank" xlink:type="simple">http://zoobank.org/6828CC35-47EA-4F3A-994E-4BE4C2C4AF8A</object-id>
            </tp:taxon-name><tp:taxon-authority>Bi &amp; Li</tp:taxon-authority><tp:taxon-status xmlns:xlink="http://www.w3.org/1999/xlink" xlink:type="simple">gen. nov.</tp:taxon-status><xref ref-type="fig" rid="F2">Figs 2–3</xref><xref ref-type="fig" rid="F3">, 4–16</xref><xref ref-type="fig" rid="F4">, 17–23</xref><tp:nomenclature-citation-list><tp:nomenclature-citation><tp:taxon-name>
                  <tp:taxon-name-part taxon-name-part-type="genus" reg="Sinopyrophorus"/>
                </tp:taxon-name><comment>= <tp:taxon-name><tp:taxon-name-part taxon-name-part-type="genus" reg="Sinopyrophorus">Sinopyrophorus</tp:taxon-name-part></tp:taxon-name><xref ref-type="bibr" rid="B19">He et al., 2019</xref>: 565 [nomen nudum; published without description, unavailable name according to the ICZN (1999, Art. 13)]. </comment></tp:nomenclature-citation></tp:nomenclature-citation-list></tp:nomenclature><tp:treatment-sec sec-type="type species" id="SECID0EUCAE"><title>Type species.</title><p><italic><tp:taxon-name><tp:taxon-name-part taxon-name-part-type="genus" reg="Sinopyrophorus">Sinopyrophorus</tp:taxon-name-part><tp:taxon-name-part taxon-name-part-type="species" reg="schimmeli">schimmeli</tp:taxon-name-part></tp:taxon-name></italic> Bi &amp; Li, sp. nov., here designated.</p></tp:treatment-sec><tp:treatment-sec sec-type="diagnosis" id="SECID0EFDAE"><title>Diagnosis.</title><p>Head with frontoclypeal region (Fig. <xref ref-type="fig" rid="F3">4</xref>) strongly protruding, longitudinally strongly carinate medially; antennomeres II and III short, subequal in length; clicking mechanism (i.e., prosternal process fitting into mesoventral cavity) fully developed; prosternal process straight in lateral view, pretarsal claw (Fig. <xref ref-type="fig" rid="F3">13</xref>) lacking setae at base; hind wing (Fig. <xref ref-type="fig" rid="F3">14</xref>) with well-defined wedge cell; abdomen with seven (male) or six (female) ventrites; large transverse luminous organ present on abdominal sternite II (Fig. <xref ref-type="fig" rid="F3">16</xref>); aedeagus (Fig. <xref ref-type="fig" rid="F4">20</xref>) with parameres arcuate and median lobe much shorter than parameres.</p><fig id="F2" position="float" orientation="portrait"><object-id xmlns:xlink="http://www.w3.org/1999/xlink" content-type="doi" xlink:type="simple">10.3897/zookeys.864.26689.figures2-3</object-id><object-id xmlns:xlink="http://www.w3.org/1999/xlink" content-type="arpha" xlink:type="simple">bb2f10de-8603-469a-9729-a234cedb4e8c</object-id><label>Figures 2–3.</label><caption><p>Habitus of <italic><tp:taxon-name><tp:taxon-name-part taxon-name-part-type="genus" reg="Sinopyrophorus">Sinopyrophorus</tp:taxon-name-part><tp:taxon-name-part taxon-name-part-type="species" reg="schimmeli">schimmeli</tp:taxon-name-part></tp:taxon-name></italic> Bi &amp; Li, gen. et sp. nov. paratypes <bold>2</bold> male <bold>3</bold> female. <bold>a</bold>, dorsal view; <bold>b</bold>, ventral view; <bold>c</bold>, lateral view.</p></caption><graphic xmlns:xlink="http://www.w3.org/1999/xlink" xlink:href="zookeys-864-079-g002.jpg" position="float" orientation="portrait" xlink:type="simple" id="oo_318552.jpg"><uri content-type="original_file" xlink:type="simple">https://binary.pensoft.net/fig/318552</uri></graphic></fig><fig id="F3" position="float" orientation="portrait"><object-id xmlns:xlink="http://www.w3.org/1999/xlink" content-type="doi" xlink:type="simple">10.3897/zookeys.864.26689.figures4-16</object-id><object-id xmlns:xlink="http://www.w3.org/1999/xlink" content-type="arpha" xlink:type="simple">294b6818-8c1f-4268-ad0b-26f7685efb84</object-id><label>Figures 4–16.</label><caption><p><italic><tp:taxon-name><tp:taxon-name-part taxon-name-part-type="genus" reg="Sinopyrophorus">Sinopyrophorus</tp:taxon-name-part><tp:taxon-name-part taxon-name-part-type="species" reg="schimmeli">schimmeli</tp:taxon-name-part></tp:taxon-name></italic> Bi &amp; Li, gen. et sp. nov. Male <bold>4</bold> head (anterior view) <bold>5</bold> labrum and mandibles (dorsal view) <bold>6</bold> labium <bold>7</bold> maxilla <bold>8</bold> prothorax <bold>9</bold> scutellum (dorsal view) <bold>10</bold> mesoventrite (ventral view) <bold>11</bold> mesoventrite (lateral view) <bold>12</bold> tarsomeres II–IV (lateral view) <bold>13</bold> tarsal claw (lateral view) <bold>14</bold> hind wing <bold>15</bold> ventrites IV–VII <bold>16</bold> abdominal luminescent organ (pale area above ventrite I). <bold>a</bold>, dorsal view; <bold>b</bold>, ventral view; <bold>c</bold>, lateral view. Scale bars: 0.25 mm (<bold>4–11</bold>); 0.1 mm (<bold>12, 13</bold>); 1 mm (<bold>14</bold>); not to scale (<bold>15, 16</bold>).</p></caption><graphic xmlns:xlink="http://www.w3.org/1999/xlink" xlink:href="zookeys-864-079-g003.jpg" position="float" orientation="portrait" xlink:type="simple" id="oo_318553.jpg"><uri content-type="original_file" xlink:type="simple">https://binary.pensoft.net/fig/318553</uri></graphic></fig><fig id="F4" position="float" orientation="portrait"><object-id xmlns:xlink="http://www.w3.org/1999/xlink" content-type="doi" xlink:type="simple">10.3897/zookeys.864.26689.figures17-23</object-id><object-id xmlns:xlink="http://www.w3.org/1999/xlink" content-type="arpha" xlink:type="simple">f54d82be-0d29-449c-8674-602a78ec0cfd</object-id><label>Figures 17–23.</label><caption><p><italic><tp:taxon-name><tp:taxon-name-part taxon-name-part-type="genus" reg="Sinopyrophorus">Sinopyrophorus</tp:taxon-name-part><tp:taxon-name-part taxon-name-part-type="species" reg="schimmeli">schimmeli</tp:taxon-name-part></tp:taxon-name></italic> Bi &amp; Li, gen. et sp. nov. Male <bold>17</bold> sternite VIII <bold>18</bold> tergite VIII <bold>19</bold> tergites IX–X with sternite IX <bold>20</bold> aedeagus. Female <bold>21</bold> sternite VIII <bold>22</bold> ovipositor (dorsal view) <bold>23</bold> internal genital tract. Abbreviations: eco, the entry of the common ovdiduct; sgd, spermathecal gland duct. a, dorsal view; b, ventral view; c, lateral view. Scale bars: 1 mm; not to scale (<bold>23</bold>).</p></caption><graphic xmlns:xlink="http://www.w3.org/1999/xlink" xlink:href="zookeys-864-079-g004.jpg" position="float" orientation="portrait" xlink:type="simple" id="oo_318554.jpg"><uri content-type="original_file" xlink:type="simple">https://binary.pensoft.net/fig/318554</uri></graphic></fig></tp:treatment-sec><tp:treatment-sec sec-type="description" id="SECID0EJIAE"><title>Description.</title><p><bold><italic>Male.</italic></bold> Body elongate, ~ 4.6 times as long as wide, weakly convex in lateral view. Vestiture of fine, suberect setae.</p><p>Head with frontoclypeal region strongly protruding, inflexed at apex, medially longitudinally carinate; carina setose and apparently not joined to supra-antennal carinae, basally half as wide as frons, then narrowed and subparallel-sided, with cuticle between edges flat (Fig. <xref ref-type="fig" rid="F3">4</xref>). Antennal insertions concealed from above. Labrum free, transverse, anterior margin convex in dorsal view. Maxilla (Fig. <xref ref-type="fig" rid="F3">7</xref>) with galea scoop-like, anterior part covered with setae, denser on inner edge; lacinia elongate, densely pilose; palp with apical palpomere slightly expanded anteriorly. Labium (Fig. <xref ref-type="fig" rid="F3">6</xref>) with prementum elongate, trilobed anteriorly. Mandibles (Fig. <xref ref-type="fig" rid="F3">5</xref>) bidentate, apical tooth narrowly acute, subapical mesal tooth small. Antenna with 11 antennomeres, filiform; antennomeres II and III subequal in length (together 1/3 as long as antennomere IV), globular; remaining antennomeres at least five times longer than wide.</p><p>Prothorax with chin piece of prosternum short, bisinuate, not concealing labium; prosternal process slightly constricted between coxae in ventral view, almost straight in lateral view. Pronotosternal suture almost straight. Procoxae narrowly separated, externally broadly open. Scutellar shield (Fig. <xref ref-type="fig" rid="F3">9</xref>) trapezoidal, moderately elevated, narrowed posteriorly, posterior apex slightly emarginate. Mesocoxal cavities narrowly separated, open laterally to both mesepimeron and mesepisternum; mesotrochantin visible. Mesoventrite (Figs <xref ref-type="fig" rid="F3">10</xref>, <xref ref-type="fig" rid="F3">11</xref>) with posterior area lower than metaventrite. Meso-metaventral suture distinct. Metacoxae extending laterally to meet metepimeron, metacoxal plates not covering trochanters when legs withdrawn. Hind wing (Fig. <xref ref-type="fig" rid="F3">14</xref>) 2.35 times as long as wide; apical field ~ 0.25 times as long as total wing length, apical field with three sclerites forming an epsilon figure; radial cell longer than wide, with inner posterobasal angle acute; cross-vein r3 horizontal; MP3+4 with basal cross-vein and basal spur; CuA2 meeting MP4; wedge cell present, ~ 3.5 times as long as wide, with obliquely truncate apex. Leg with trochanter-femur joint oblique; tibial spurs double, tarsal formula 5-5-5; pretarsal claws (Fig. <xref ref-type="fig" rid="F3">13</xref>) simple, lacking setae at base; empodium weakly developed, bisetose.</p><p>Abdomen with seven ventrites (sternites III–IX, Figs <xref ref-type="fig" rid="F2">2b</xref>, <xref ref-type="fig" rid="F3">15</xref>). Sternite II with transverse, semicircular luminescent organ occupying more than half of its width (Fig. <xref ref-type="fig" rid="F3">16</xref>). Intercoxal process of ventrite I (i.e., sternite III) narrowly rounded. First five ventrites subequal in length; ventrite V with posterior margin emarginate. Tergite VIII (Fig. <xref ref-type="fig" rid="F4">18</xref>); sternite VIII (Fig. <xref ref-type="fig" rid="F4">17</xref>) ~ 0.7 times as long as ventrite V (i.e., sternite VII), posteromedially emarginate, with each lobe slightly emarginate posteriorly; sternite IX (Fig. <xref ref-type="fig" rid="F4">19b</xref>) acute at base, more sclerotized at anterior half, connected to tergite IX by membrane; tergites IX and X partly fused (Fig. <xref ref-type="fig" rid="F4">19a</xref>), narrowly pointed anteriorly. Aedeagus (Fig. <xref ref-type="fig" rid="F4">20</xref>) with median lobe very short, only approximately half as long as aedeagus, with short basal struts; basal half wider, apical half narrow, slightly concave to subparallel-sided, with rounded apex.</p><p><bold><italic>Female.</italic></bold> Slightly larger than male. Abdomen with six ventrites. Sternite VIII (Fig. <xref ref-type="fig" rid="F4">21</xref>) with spiculum ventrale 0.8 times total length of sternite. Ovipositor (Fig. <xref ref-type="fig" rid="F4">22</xref>) long, with paraprocts 3.5 times longer than gonocoxites; gonocoxites partially sclerotized; styli attached subapically. Internal genital tract (Fig. <xref ref-type="fig" rid="F4">23</xref>) simple; vagina long, membranous, slightly enlarged near entry of common oviduct; bursa copulatrix elongate, slightly widened anteriorly, sclerotized near base, with single spermathecal gland duct and fine spinules internally; colleterial gland absent.</p></tp:treatment-sec><tp:treatment-sec sec-type="etymology" id="SECID0ERLAE"><title>Etymology.</title><p>The generic name is derived from the Latin prefix <italic>sino</italic>-, which means Chinese, and <italic><tp:taxon-name><tp:taxon-name-part taxon-name-part-type="genus" reg="Pyrophorus">Pyrophorus</tp:taxon-name-part></tp:taxon-name></italic>, a bioluminescent click-beetle genus from Central and South America. Gender masculine.</p></tp:treatment-sec><tp:treatment-sec sec-type="distribution" id="SECID0EAMAE"><title>Distribution.</title><p>China: Western Yunnan.</p></tp:treatment-sec><ref-list><ref id="B19"><mixed-citation xmlns:xlink="http://www.w3.org/1999/xlink" xlink:type="simple"><person-group><name name-style="western"><surname>He</surname><given-names>JW</given-names></name><name name-style="western"><surname>Bi</surname><given-names>WX</given-names></name><name name-style="western"><surname>Dong</surname><given-names>ZW</given-names></name><name name-style="western"><surname>Liu</surname><given-names>GC</given-names></name><name name-style="western"><surname>Zhao</surname><given-names>RP</given-names></name><name name-style="western"><surname>Wang</surname><given-names>W</given-names></name><name name-style="western"><surname>Li</surname><given-names>XY</given-names></name></person-group> (<year>2019</year>) <article-title>The mitochondrial genome of the first luminous click-beetle (<tp:taxon-name><tp:taxon-name-part taxon-name-part-type="order">Coleoptera</tp:taxon-name-part></tp:taxon-name>: <tp:taxon-name><tp:taxon-name-part taxon-name-part-type="family">Elateridae</tp:taxon-name-part></tp:taxon-name>) recorded in Asia.</article-title><source>Mitochondrial DNA Part B-Resources</source><volume>4</volume>: <fpage>565</fpage>–<lpage>567</lpage>. <ext-link xlink:type="simple" ext-link-type="doi" xlink:href="10.1080/23802359.2018.1555019">https://doi.org/10.1080/23802359.2018.1555019</ext-link></mixed-citation></ref></ref-list></tp:taxon-treatment>
