# Supplementary material for: Sinopyrophorinae, a new subfamily of Elateridae (Coleoptera, Elateroidea) with the first record of a luminous click beetle in Asia and evidence for multiple origins of bioluminescence in Elateridae
Source: Zookeys. 2019 Jul 17;864:79–97. doi: 10.3897/zookeys.864.26689 (PMC6656784; doi:10.3897/zookeys.864.26689)
Supplement: XML Treatment for Sinopyrophorus schimmeli [file zookeys.864.26689-treatment2.xml]

<!DOCTYPE tp:taxon-treatment
  PUBLIC "-//TaxonX//DTD Taxonomic Treatment Publishing DTD v0 20100105//EN" "tax-treatment-NSO.dtd">
<tp:taxon-treatment xmlns:tp="http://www.plazi.org/taxpub"><tp:treatment-meta><kwd-group><label>Taxon classification</label><kwd><named-content xmlns:xlink="http://www.w3.org/1999/xlink" content-type="kingdom">Animalia</named-content></kwd><kwd><named-content xmlns:xlink="http://www.w3.org/1999/xlink" content-type="order">Coleoptera</named-content></kwd><kwd><named-content xmlns:xlink="http://www.w3.org/1999/xlink" content-type="family">Elateridae</named-content></kwd></kwd-group><mixed-citation publication-type="journal"><person-group><name><surname>Bi</surname><given-names>Wen-Xuan</given-names></name><name><surname>He*</surname><given-names>Jin-Wu</given-names></name><name><surname>Chen</surname><given-names>Chang-Chin</given-names></name><name><surname>Kundrata</surname><given-names>Robin</given-names></name><name><surname>Li</surname><given-names>Xue-Yan</given-names></name></person-group><article-title><tp:taxon-name><tp:taxon-name-part taxon-name-part-type="subfamily">Sinopyrophorinae</tp:taxon-name-part></tp:taxon-name>, a new subfamily of <tp:taxon-name><tp:taxon-name-part taxon-name-part-type="family">Elateridae</tp:taxon-name-part></tp:taxon-name> (<tp:taxon-name><tp:taxon-name-part taxon-name-part-type="order">Coleoptera</tp:taxon-name-part></tp:taxon-name>, <tp:taxon-name><tp:taxon-name-part taxon-name-part-type="superfamily">Elateroidea</tp:taxon-name-part></tp:taxon-name>) with the first record of a luminous click beetle in Asia and evidence for multiple origins of bioluminescence in <tp:taxon-name><tp:taxon-name-part taxon-name-part-type="family">Elateridae</tp:taxon-name-part></tp:taxon-name></article-title><source>Zookeys</source><day>17</day><month>7</month><year>2019</year><volume>864</volume><fpage>79</fpage><lpage>97</lpage><pub-id pub-id-type="doi">10.3897/zookeys.864.26689</pub-id></mixed-citation></tp:treatment-meta><tp:nomenclature><tp:taxon-name>
              <object-id xmlns:xlink="http://www.w3.org/1999/xlink" content-type="arpha" xlink:type="simple">36982589-1a66-4036-bc54-250cf14d28a3</object-id>
              <tp:taxon-name-part taxon-name-part-type="genus" reg="Sinopyrophorus">Sinopyrophorus</tp:taxon-name-part>
              <tp:taxon-name-part taxon-name-part-type="species" reg="schimmeli">schimmeli</tp:taxon-name-part>
              <object-id xmlns:xlink="http://www.w3.org/1999/xlink" content-type="zoobank" xlink:type="simple">http://zoobank.org/D8B48DF6-3B0D-45E4-94DD-127CC4C48B43</object-id>
            </tp:taxon-name><tp:taxon-authority>Bi &amp; Li</tp:taxon-authority><tp:taxon-status xmlns:xlink="http://www.w3.org/1999/xlink" xlink:type="simple">sp. nov.</tp:taxon-status><xref ref-type="fig" rid="F2">Figs 2–3</xref><xref ref-type="fig" rid="F3">, 4–16</xref><xref ref-type="fig" rid="F4">, 17–23</xref><!--PageBreak --><tp:nomenclature-citation-list><tp:nomenclature-citation><tp:taxon-name>
                  <tp:taxon-name-part taxon-name-part-type="genus" reg="Sinopyrophorus"/>
                </tp:taxon-name><comment>= <tp:taxon-name><tp:taxon-name-part taxon-name-part-type="genus" reg="Sinopyrophorus">Sinopyrophorus</tp:taxon-name-part><tp:taxon-name-part taxon-name-part-type="species" reg="schimmeli">schimmeli</tp:taxon-name-part></tp:taxon-name><xref ref-type="bibr" rid="B19">He et al., 2019</xref>: 565 [nomen nudum; published without description, unavailable name according to the ICZN (1999, Art. 13)]. </comment></tp:nomenclature-citation></tp:nomenclature-citation-list></tp:nomenclature><tp:treatment-sec sec-type="type locality" id="SECID0EMOAE"><title>Type locality.</title><p>China, Yunnan, Yingjiang, Shangbangzhong, <named-content xmlns:xlink="http://www.w3.org/1999/xlink" content-type="dwc:verbatimCoordinates" xlink:type="simple"><named-content content-type="geo-json" specific-use="{&#34;type&#34;:&#34;Point&#34;,&#34;coordinates&#34;:[-97.750000,24.433333]}" id="NCID0EVOAE" xlink:type="simple">24°26'N, 97°45'W</named-content></named-content>, 1650 m.</p></tp:treatment-sec><tp:treatment-sec sec-type="type material" id="SECID0E1OAE"><title>Type material.</title><p>Holotype: male, “China, Yunnan, Yingjiang, Shangbangzhong, <named-content xmlns:xlink="http://www.w3.org/1999/xlink" content-type="dwc:verbatimCoordinates" xlink:type="simple"><named-content content-type="geo-json" specific-use="{&#34;type&#34;:&#34;Point&#34;,&#34;coordinates&#34;:[-97.750000,24.433333]}" id="NCID0EDPAE" xlink:type="simple">24°26’N, 97°45’W</named-content></named-content>, 1650 m, 2017.VI.23, leg. Wen-Xuan Bi”; “Holotype <italic><tp:taxon-name><tp:taxon-name-part taxon-name-part-type="genus" reg="Sinopyrophorus">Sinopyrophorus</tp:taxon-name-part><tp:taxon-name-part taxon-name-part-type="species" reg="schimmeli">schimmeli</tp:taxon-name-part></tp:taxon-name></italic> sp. nov.” [red handwritten label] (<abbrev xmlns:xlink="http://www.w3.org/1999/xlink" content-type="institution" xlink:title="The Insect Collection of Shanghai Normal University, Shanghai, China" id="ABBRID0ETPAE" xlink:type="simple">SNUC</abbrev>). Paratypes (9 males, 3 females): 1 female, same data as holotype (<named-content xmlns:xlink="http://www.w3.org/1999/xlink" content-type="dwc:institutional_code" xlink:type="simple">KIZ-CAS</named-content>); 1 male, 1 female, “China, Yunnan, Longchuan, Husa, 1770 m, 2017.VI.13–14, leg. Wen-Xuan Bi” (<abbrev xmlns:xlink="http://www.w3.org/1999/xlink" content-type="institution" xlink:title="Wen-Xuan Bi, Shanghai, China" id="ABBRID0EAQAE" xlink:type="simple">CBWX</abbrev>); 1 male, ditto except 2000 m, 2017.VI.16 (<abbrev xmlns:xlink="http://www.w3.org/1999/xlink" content-type="institution" xlink:title="Wen-Xuan Bi, Shanghai, China" id="ABBRID0EFQAE" xlink:type="simple">CBWX</abbrev>); 1 male, 1 female, ditto except 1700 m, 2017.VI.24, leg. Yu-Tang Wang (<abbrev xmlns:xlink="http://www.w3.org/1999/xlink" content-type="institution" xlink:title="Wen-Xuan Bi, Shanghai, China" id="ABBRID0EKQAE" xlink:type="simple">CBWX</abbrev>); 2 males, ditto except 1770 m, 2016.V.31 <!--PageBreak -->(<abbrev xmlns:xlink="http://www.w3.org/1999/xlink" content-type="institution" xlink:title="Chang-Chin Chen, Tianjin, China" id="ABBRID0ERQAE" xlink:type="simple">CCCC</abbrev>); 1 male, ditto except leg. Xiao-Dong Yang (<abbrev xmlns:xlink="http://www.w3.org/1999/xlink" content-type="institution" xlink:title="Chang-Chin Chen, Tianjin, China" id="ABBRID0EWQAE" xlink:type="simple">CCCC</abbrev>); 3 males, ditto except 2017.VI.25, leg. Wen-Xuan Bi (<named-content xmlns:xlink="http://www.w3.org/1999/xlink" content-type="dwc:institutional_code" xlink:type="simple">KIZ-CAS</named-content>).</p></tp:treatment-sec><tp:treatment-sec sec-type="material" id="SECID0EDRAE"><title>Other material examined.</title><p>2 males, China, Yunnan, Longchuan, Husa, 1770 m, 2017.VI.13–16, leg. Wen-Xuan Bi, damaged, partially used for extracting genomic DNA in a project of mitogenome (accession number <ext-link xmlns:xlink="http://www.w3.org/1999/xlink" ext-link-type="gen" xlink:href="MH065615" xlink:type="simple">MH065615</ext-link>; <xref ref-type="bibr" rid="B19">He et al. 2019</xref>); 2 males, China, Yunnan, Longchuan, Husa, 1770 m, 2018.VI.13, leg. Wen-Xuan Bi, the whole body of both specimens was used for the extraction of genomic DNA in an ongoing project of de novo genome sequencing and assembly of 18S and 28S.</p></tp:treatment-sec><tp:treatment-sec sec-type="description" id="SECID0ESRAE"><title>Diagnostic description.</title><p><bold><italic>Male</italic></bold> (Fig. <xref ref-type="fig" rid="F2">2</xref>). Body length 9.6–11.3 mm (holotype: 11.3 mm). Body brown to dark brown, with posterior portion of prothorax, fore- and mid-legs <!--PageBreak -->paler; elytra with broad subapical pale band, zigzagged anteriorly, rounded posteriorly. Body surface with fine, suberect brown setae, denser on legs; elytral light band with pale setae.</p><p>Head transverse, weakly convex, 0.75 times as long as wide, same width as pronotal anterior edge; sparsely and finely punctate. Frons rectangular, 1.4 times longer than width, 0.3 times as wide as head width across the eyes. Frontoclypeal region concave at sides beneath; with one small median depression. Eyes protuberant, median width of each eye ~ 0.7 times interocular distance in dorsal view. Mouthparts directed anteroventrally. Labrum (Fig. <xref ref-type="fig" rid="F3">5</xref>) 2.2 times wider than long. Antenna long, reaching second half of elytral length, ~ 0.7 times as long as body length; scape 2.3 times as long as <!--PageBreak -->combined length of antennomeres II and III, and of approximately same length as antennomere 4, slightly curved; antennomeres 4–11 successively weakly lengthened, with fine and very long, distinct setae; setae almost as long as apical antennomere.</p><p>Prothorax (Fig. <xref ref-type="fig" rid="F3">8</xref>) slightly convex in lateral view, tallest anteriorly; ~ 1.2 times as long as wide in dorsal view, weakly narrowed anteriorly, slightly narrower than elytral humeral width; sides slightly sinuate; pronotal lateral carina complete; anterior angles short, subacute; hind angles narrowly acute, moderately produced posterolaterally, each with short carina; posterior edge straight from dorsal view, medially elevated; pronotal disk sparsely and finely punctate, with eight shallow depressions: single median and posteromedian, and three pairs at sides. Prosternum and hypomeron more coarsely punctate than pronotum. Elytra ~ 3.0 times as long as combined width, ~ 2.9 times <!--PageBreak -->as long as pronotum, parallel-sided; each elytron with three low and evenly spaced swellings, longitudinally arranged at basal half near suture; with nine punctate striae; apices conjointly rounded; epipleura short, abruptly narrowed near metacoxa. Legs long; tarsomeres I–III elongate, tarsomere I ~ 1.4 times as long as tarsomere II, tarsomere II as long as combined lengths of tarsomeres III and IV or as long as tarsomere V; tarsomeres III and IV ventrally lobate (Fig. <xref ref-type="fig" rid="F3">12</xref>).</p><p>Abdomen with each ventrite with paired depressions posterolaterally. Aedeagus (Fig. <xref ref-type="fig" rid="F4">20</xref>) robust, ~ 1.6 times as long as wide. Phallobase slightly longer than wide, narrowed dorsally, emarginate posteriorly. Median lobe approximately half as long as aedeagus, with basal struts 0.25 times total length of median lobe. Parameres ~ 1.5 times longer than median lobe, shorter than phallobase, with dorsal surface ~ 1.6 times longer than ventral one, partially fused basally in dorsal view; each paramere with dorsal surface angulate on inner margins at basal 2/5, strongly narrowed and curved mesad with dentate inner margin near apical 1/3 and rounded apex; bearing 20–30 fine setae near apex, longer on ventral surface.</p><p><bold><italic>Female</italic></bold> (Fig. <xref ref-type="fig" rid="F2">3</xref>). Body length 12.1–14.5 mm. Similar to male in its general appearance but with integument paler. Eyes smaller, median width of each eye ~ 0.4 times interocular distance in dorsal view. Antenna shorter, only reaching elytral humeri, ~ 0.3 times as long as body length. Pronotum relatively shorter with lateral margins more rounded, narrowed anteriorly, with rounded anterior angles. Elytra relatively longer, ~ 3.3 times as long as wide, ~ 3.0 times as long as pronotum. Legs relatively shorter. Abdominal luminescent organ smaller, occupying approximately one third of basal abdominal sternite width.</p></tp:treatment-sec><tp:treatment-sec sec-type="Immature stages" id="SECID0EITAE"><title>Immature stages.</title><p>Unknown.</p></tp:treatment-sec><tp:treatment-sec sec-type="etymology" id="SECID0ENTAE"><title>Etymology.</title><p>This species is named in honor of late Mr. Rainer Schimmel, a specialist in <tp:taxon-name><tp:taxon-name-part taxon-name-part-type="family">Elateridae</tp:taxon-name-part></tp:taxon-name>, who kindly provided valuable comments at the beginning of this study.</p></tp:treatment-sec><tp:treatment-sec sec-type="notes" id="SECID0EYTAE"><title>Biological notes.</title><p>All specimens of the new species were collected during the late May to June (i.e., the middle of the rainy season) from the mountain area in vicinity of Longchuan County or Yingjiang County, western Yunnan in subtropical evergreen broadleaf forests by searching for flashes or by light trapping during night. The adults of both sexes emitted a continuous yellowish green light from the abdominal luminous organs while in flight, or during a short time when preparing for flight or afterwards. During this process the luminous organ is exposed ventrally by raising and extending the abdomen from the metaventrite (Supplementary material <xref ref-type="supplementary-material" rid="S2">S2</xref>, file 2). The reaction of the adults when disturbed during a flight is to retract their abdomen, hide their luminous organ, and show a death-feigning behavior (thanatosis). Thanatoid adults remained inactive for a long time, which was obviously different from the observation in <tp:taxon-name><tp:taxon-name-part taxon-name-part-type="tribe">Pyrophorini</tp:taxon-name-part></tp:taxon-name> because the latter begin to emit light and are very active after being disturbed (<xref ref-type="bibr" rid="B9">Costa 1975</xref>). At least three lampyrid species (<italic><tp:taxon-name><tp:taxon-name-part taxon-name-part-type="genus" reg="Luciola">Luciola</tp:taxon-name-part></tp:taxon-name></italic> sp., <italic><tp:taxon-name><tp:taxon-name-part taxon-name-part-type="genus" reg="Diaphanes">Diaphanes</tp:taxon-name-part></tp:taxon-name></italic> sp., and <italic><tp:taxon-name><tp:taxon-name-part taxon-name-part-type="genus" reg="Pyrocoelia">Pyrocoelia</tp:taxon-name-part></tp:taxon-name></italic> sp.) occurred sympatrically with the new elaterid species and can be found simultaneously during night but can be easily distinguished by different flash patterns. Although some specimens of <italic><tp:taxon-name><tp:taxon-name-part taxon-name-part-type="genus" reg="Sinopyrophorus">S.</tp:taxon-name-part><tp:taxon-name-part taxon-name-part-type="species" reg="schimmeli">schimmeli</tp:taxon-name-part></tp:taxon-name></italic> were previously collected using light traps in 2016, this species was found to be luminescent only in 2017 when its bioluminescent <!--PageBreak -->behavior was observed in the field. This was caused by the abdominal luminescent organ being hidden when the beetle is not active.</p></tp:treatment-sec><tp:treatment-sec sec-type="Nomenclatural notes" id="SECID0ENVAE"><title>Nomenclatural notes.</title><p><xref ref-type="bibr" rid="B19">He et al. (2019)</xref> reported the mitochondrial genome of <italic><tp:taxon-name><tp:taxon-name-part taxon-name-part-type="genus" reg="Sinopyrophorus">S.</tp:taxon-name-part><tp:taxon-name-part taxon-name-part-type="species" reg="schimmeli">schimmeli</tp:taxon-name-part></tp:taxon-name></italic> gen. et sp. nov. and used the genus and species name of the here described taxon in their study. The paper of <xref ref-type="bibr" rid="B19">He et al. (2019)</xref> was intended to be published after the formal description of <italic><tp:taxon-name><tp:taxon-name-part taxon-name-part-type="genus" reg="Sinopyrophorus">S.</tp:taxon-name-part><tp:taxon-name-part taxon-name-part-type="species" reg="schimmeli">schimmeli</tp:taxon-name-part></tp:taxon-name></italic> Bi &amp; Li, gen. et sp. nov. but unfortunately, it was published earlier, causing nomenclatural problems by reporting the genus and species names without available descriptions and thus unavailable according to the Code (ICZN 1999).</p></tp:treatment-sec><tp:treatment-sec><!--Section generated to contain objects referenced in tp:taxon-treatment.--><fig id="F2" position="float" orientation="portrait"><object-id xmlns:xlink="http://www.w3.org/1999/xlink" content-type="doi" xlink:type="simple">10.3897/zookeys.864.26689.figures2-3</object-id><object-id xmlns:xlink="http://www.w3.org/1999/xlink" content-type="arpha" xlink:type="simple">bb2f10de-8603-469a-9729-a234cedb4e8c</object-id><label>Figures 2–3.</label><caption><p>Habitus of <italic><tp:taxon-name><tp:taxon-name-part taxon-name-part-type="genus" reg="Sinopyrophorus">Sinopyrophorus</tp:taxon-name-part><tp:taxon-name-part taxon-name-part-type="species" reg="schimmeli">schimmeli</tp:taxon-name-part></tp:taxon-name></italic> Bi &amp; Li, gen. et sp. nov. paratypes <bold>2</bold> male <bold>3</bold> female. <bold>a</bold>, dorsal view; <bold>b</bold>, ventral view; <bold>c</bold>, lateral view.</p></caption><graphic xmlns:xlink="http://www.w3.org/1999/xlink" xlink:href="zookeys-864-079-g002.jpg" position="float" orientation="portrait" xlink:type="simple" id="oo_318552.jpg"><uri content-type="original_file" xlink:type="simple">https://binary.pensoft.net/fig/318552</uri></graphic></fig><fig id="F3" position="float" orientation="portrait"><object-id xmlns:xlink="http://www.w3.org/1999/xlink" content-type="doi" xlink:type="simple">10.3897/zookeys.864.26689.figures4-16</object-id><object-id xmlns:xlink="http://www.w3.org/1999/xlink" content-type="arpha" xlink:type="simple">294b6818-8c1f-4268-ad0b-26f7685efb84</object-id><label>Figures 4–16.</label><caption><p><italic><tp:taxon-name><tp:taxon-name-part taxon-name-part-type="genus" reg="Sinopyrophorus">Sinopyrophorus</tp:taxon-name-part><tp:taxon-name-part taxon-name-part-type="species" reg="schimmeli">schimmeli</tp:taxon-name-part></tp:taxon-name></italic> Bi &amp; Li, gen. et sp. nov. Male <bold>4</bold> head (anterior view) <bold>5</bold> labrum and mandibles (dorsal view) <bold>6</bold> labium <bold>7</bold> maxilla <bold>8</bold> prothorax <bold>9</bold> scutellum (dorsal view) <bold>10</bold> mesoventrite (ventral view) <bold>11</bold> mesoventrite (lateral view) <bold>12</bold> tarsomeres II–IV (lateral view) <bold>13</bold> tarsal claw (lateral view) <bold>14</bold> hind wing <bold>15</bold> ventrites IV–VII <bold>16</bold> abdominal luminescent organ (pale area above ventrite I). <bold>a</bold>, dorsal view; <bold>b</bold>, ventral view; <bold>c</bold>, lateral view. Scale bars: 0.25 mm (<bold>4–11</bold>); 0.1 mm (<bold>12, 13</bold>); 1 mm (<bold>14</bold>); not to scale (<bold>15, 16</bold>).</p></caption><graphic xmlns:xlink="http://www.w3.org/1999/xlink" xlink:href="zookeys-864-079-g003.jpg" position="float" orientation="portrait" xlink:type="simple" id="oo_318553.jpg"><uri content-type="original_file" xlink:type="simple">https://binary.pensoft.net/fig/318553</uri></graphic></fig><fig id="F4" position="float" orientation="portrait"><object-id xmlns:xlink="http://www.w3.org/1999/xlink" content-type="doi" xlink:type="simple">10.3897/zookeys.864.26689.figures17-23</object-id><object-id xmlns:xlink="http://www.w3.org/1999/xlink" content-type="arpha" xlink:type="simple">f54d82be-0d29-449c-8674-602a78ec0cfd</object-id><label>Figures 17–23.</label><caption><p><italic><tp:taxon-name><tp:taxon-name-part taxon-name-part-type="genus" reg="Sinopyrophorus">Sinopyrophorus</tp:taxon-name-part><tp:taxon-name-part taxon-name-part-type="species" reg="schimmeli">schimmeli</tp:taxon-name-part></tp:taxon-name></italic> Bi &amp; Li, gen. et sp. nov. Male <bold>17</bold> sternite VIII <bold>18</bold> tergite VIII <bold>19</bold> tergites IX–X with sternite IX <bold>20</bold> aedeagus. Female <bold>21</bold> sternite VIII <bold>22</bold> ovipositor (dorsal view) <bold>23</bold> internal genital tract. Abbreviations: eco, the entry of the common ovdiduct; sgd, spermathecal gland duct. a, dorsal view; b, ventral view; c, lateral view. Scale bars: 1 mm; not to scale (<bold>23</bold>).</p></caption><graphic xmlns:xlink="http://www.w3.org/1999/xlink" xlink:href="zookeys-864-079-g004.jpg" position="float" orientation="portrait" xlink:type="simple" id="oo_318554.jpg"><uri content-type="original_file" xlink:type="simple">https://binary.pensoft.net/fig/318554</uri></graphic></fig><supplementary-material xmlns:xlink="http://www.w3.org/1999/xlink" id="S2" position="float" orientation="portrait" xlink:type="simple"><object-id content-type="doi" xlink:type="simple">10.3897/zookeys.864.26689.suppl2</object-id><object-id content-type="arpha" xlink:type="simple">e1b07b5a-037d-4442-aca7-6c6a16ecde86</object-id><label>Supplementary material 2</label><p>Movie 1.</p><p>Data type: multimedia</p><p>Explanation note: Luminescent behavior of <italic><tp:taxon-name><tp:taxon-name-part taxon-name-part-type="genus" reg="Sinopyrophorus">Sinopyrophorus</tp:taxon-name-part><tp:taxon-name-part taxon-name-part-type="species" reg="schimmeli">schimmeli</tp:taxon-name-part></tp:taxon-name></italic>.</p><media xlink:href="zookeys-864-079-s002.mpg" mimetype="video" mime-subtype="mpeg" position="float" orientation="portrait" xlink:type="simple" id="oo_318556.mpg"><uri content-type="original_file" xlink:type="simple">https://binary.pensoft.net/file/318556</uri></media><permissions><license xlink:type="simple"><license-p>This dataset is made available under the Open Database License (http://opendatacommons.org/licenses/odbl/1.0/). The Open Database License (ODbL) is a license agreement intended to allow users to freely share, modify, and use this Dataset while maintaining this same freedom for others, provided that the original source and author(s) are credited.</license-p></license></permissions><attrib specific-use="authors">Wen-Xuan Bi</attrib></supplementary-material></tp:treatment-sec><ref-list><ref id="B19"><mixed-citation xmlns:xlink="http://www.w3.org/1999/xlink" xlink:type="simple"><person-group><name name-style="western"><surname>He</surname><given-names>JW</given-names></name><name name-style="western"><surname>Bi</surname><given-names>WX</given-names></name><name name-style="western"><surname>Dong</surname><given-names>ZW</given-names></name><name name-style="western"><surname>Liu</surname><given-names>GC</given-names></name><name name-style="western"><surname>Zhao</surname><given-names>RP</given-names></name><name name-style="western"><surname>Wang</surname><given-names>W</given-names></name><name name-style="western"><surname>Li</surname><given-names>XY</given-names></name></person-group> (<year>2019</year>) <article-title>The mitochondrial genome of the first luminous click-beetle (<tp:taxon-name><tp:taxon-name-part taxon-name-part-type="order">Coleoptera</tp:taxon-name-part></tp:taxon-name>: <tp:taxon-name><tp:taxon-name-part taxon-name-part-type="family">Elateridae</tp:taxon-name-part></tp:taxon-name>) recorded in Asia.</article-title><source>Mitochondrial DNA Part B-Resources</source><volume>4</volume>: <fpage>565</fpage>–<lpage>567</lpage>. <ext-link xlink:type="simple" ext-link-type="doi" xlink:href="10.1080/23802359.2018.1555019">https://doi.org/10.1080/23802359.2018.1555019</ext-link></mixed-citation></ref><ref id="B9"><mixed-citation xmlns:xlink="http://www.w3.org/1999/xlink" xlink:type="simple"><person-group><name name-style="western"><surname>Costa</surname><given-names>C</given-names></name></person-group> (<year>1975</year>) <article-title>Systematics and evolution of the tribes <tp:taxon-name><tp:taxon-name-part taxon-name-part-type="tribe">Pyrophorini</tp:taxon-name-part></tp:taxon-name> and <tp:taxon-name><tp:taxon-name-part taxon-name-part-type="tribe">Heligmini</tp:taxon-name-part></tp:taxon-name> with description of <tp:taxon-name><tp:taxon-name-part taxon-name-part-type="subfamily">Campyloxeninae</tp:taxon-name-part></tp:taxon-name>, new subfamily (<tp:taxon-name><tp:taxon-name-part taxon-name-part-type="order">Coleoptera</tp:taxon-name-part></tp:taxon-name>, <tp:taxon-name><tp:taxon-name-part taxon-name-part-type="family">Elateridae</tp:taxon-name-part></tp:taxon-name>).</article-title><source>Arquivos de Zoologia</source><volume>26</volume>: <fpage>49</fpage>–<lpage>190</lpage>. <ext-link xlink:type="simple" ext-link-type="doi" xlink:href="10.11606/issn.2176-7793.v26i2p49-190">https://doi.org/10.11606/issn.2176-7793.v26i2p49-190</ext-link></mixed-citation></ref></ref-list></tp:taxon-treatment>
