# Supplementary material for: Sinopyrophorinae, a new subfamily of Elateridae (Coleoptera, Elateroidea) with the first record of a luminous click beetle in Asia and evidence for multiple origins of bioluminescence in Elateridae
Source: Zookeys. 2019 Jul 17;864:79–97. doi: 10.3897/zookeys.864.26689 (PMC6656784; doi:10.3897/zookeys.864.26689)
Supplement: XML Treatment for Sinopyrophorinae [file zookeys.864.26689-treatment3.xml]

<!DOCTYPE tp:taxon-treatment
  PUBLIC "-//TaxonX//DTD Taxonomic Treatment Publishing DTD v0 20100105//EN" "tax-treatment-NSO.dtd">
<tp:taxon-treatment xmlns:tp="http://www.plazi.org/taxpub"><tp:treatment-meta><kwd-group><label>Taxon classification</label><kwd><named-content xmlns:xlink="http://www.w3.org/1999/xlink" content-type="kingdom">Animalia</named-content></kwd><kwd><named-content xmlns:xlink="http://www.w3.org/1999/xlink" content-type="order">Coleoptera</named-content></kwd><kwd><named-content xmlns:xlink="http://www.w3.org/1999/xlink" content-type="family">Elateridae</named-content></kwd></kwd-group><mixed-citation publication-type="journal"><person-group><name><surname>Bi</surname><given-names>Wen-Xuan</given-names></name><name><surname>He*</surname><given-names>Jin-Wu</given-names></name><name><surname>Chen</surname><given-names>Chang-Chin</given-names></name><name><surname>Kundrata</surname><given-names>Robin</given-names></name><name><surname>Li</surname><given-names>Xue-Yan</given-names></name></person-group><article-title><tp:taxon-name><tp:taxon-name-part taxon-name-part-type="subfamily">Sinopyrophorinae</tp:taxon-name-part></tp:taxon-name>, a new subfamily of <tp:taxon-name><tp:taxon-name-part taxon-name-part-type="family">Elateridae</tp:taxon-name-part></tp:taxon-name> (<tp:taxon-name><tp:taxon-name-part taxon-name-part-type="order">Coleoptera</tp:taxon-name-part></tp:taxon-name>, <tp:taxon-name><tp:taxon-name-part taxon-name-part-type="superfamily">Elateroidea</tp:taxon-name-part></tp:taxon-name>) with the first record of a luminous click beetle in Asia and evidence for multiple origins of bioluminescence in <tp:taxon-name><tp:taxon-name-part taxon-name-part-type="family">Elateridae</tp:taxon-name-part></tp:taxon-name></article-title><source>Zookeys</source><day>17</day><month>7</month><year>2019</year><volume>864</volume><fpage>79</fpage><lpage>97</lpage><pub-id pub-id-type="doi">10.3897/zookeys.864.26689</pub-id></mixed-citation></tp:treatment-meta><tp:nomenclature><tp:taxon-name>
              <object-id xmlns:xlink="http://www.w3.org/1999/xlink" content-type="arpha" xlink:type="simple">d3630283-caee-40c9-8d7a-94cba0f5f230</object-id>
              <tp:taxon-name-part taxon-name-part-type="subfamily">Sinopyrophorinae</tp:taxon-name-part>
              <object-id xmlns:xlink="http://www.w3.org/1999/xlink" content-type="zoobank" xlink:type="simple">http://zoobank.org/8964AB43-FA98-4FB3-8D9A-2E95150E94AE</object-id>
            </tp:taxon-name><tp:taxon-authority>Bi &amp; Li</tp:taxon-authority><tp:taxon-status xmlns:xlink="http://www.w3.org/1999/xlink" xlink:type="simple">subfam. nov.</tp:taxon-status></tp:nomenclature><tp:treatment-sec sec-type="type genus" id="SECID0EUXAE"><title>Type genus.</title><p><italic><tp:taxon-name><tp:taxon-name-part taxon-name-part-type="genus" reg="Sinopyrophorus">Sinopyrophorus</tp:taxon-name-part></tp:taxon-name></italic> Bi &amp; Li, gen. nov., here designated.</p></tp:treatment-sec><tp:treatment-sec sec-type="diagnosis" id="SECID0EBYAE"><title>Diagnosis.</title><p>The molecular phylogenetic analysis (Fig. <xref ref-type="fig" rid="F1">1</xref>) and morphology (Figs <xref ref-type="fig" rid="F2">2</xref>–<xref ref-type="fig" rid="F4">23</xref>) justify the establishment of a new monogeneric subfamily <tp:taxon-name><tp:taxon-name-part taxon-name-part-type="subfamily">Sinopyrophorinae</tp:taxon-name-part></tp:taxon-name> Bi &amp; Li, subfam. nov. within <tp:taxon-name><tp:taxon-name-part taxon-name-part-type="family">Elateridae</tp:taxon-name-part></tp:taxon-name>. <tp:taxon-name><tp:taxon-name-part taxon-name-part-type="subfamily">Sinopyrophorinae</tp:taxon-name-part></tp:taxon-name> are easily recognizable by the strongly protruding frontoclypeal region (Fig. <xref ref-type="fig" rid="F3">4</xref>), which is medially distinctly longitudinally carinate, antennomeres II and III subequal in length and together less than half as long as antennomeres IV–XI, pronotal hind angles (Fig. <xref ref-type="fig" rid="F3">8</xref>) acute, produced posterolaterally, prosternal process (Fig. <xref ref-type="fig" rid="F3">8c</xref>) straight in lateral view, tarsomeres III and IV (Fig. <xref ref-type="fig" rid="F3">12</xref>) with ventral lobes, abdomen with seven (male) or six (female) ventrites, with a luminous organ (Fig. <xref ref-type="fig" rid="F3">16</xref>) on sternite II, and aedeagus (Fig. <xref ref-type="fig" rid="F4">20</xref>) with a median lobe shorter than phallobase, and arcuate parameres.</p></tp:treatment-sec><tp:treatment-sec><!--Section generated to contain objects referenced in tp:taxon-treatment.--><fig id="F1" position="float" orientation="portrait"><object-id xmlns:xlink="http://www.w3.org/1999/xlink" content-type="doi" xlink:type="simple">10.3897/zookeys.864.26689.figure1</object-id><object-id xmlns:xlink="http://www.w3.org/1999/xlink" content-type="arpha" xlink:type="simple">44daba33-73cb-4009-a0dc-fe0ab722bcc7</object-id><label>Figure 1.</label><caption><p>Inferred phylogenetic position of <italic><tp:taxon-name><tp:taxon-name-part taxon-name-part-type="genus" reg="Sinopyrophorus">Sinopyrophorus</tp:taxon-name-part><tp:taxon-name-part taxon-name-part-type="species" reg="schimmeli">schimmeli</tp:taxon-name-part></tp:taxon-name></italic> Bi &amp; Li, gen. et sp. nov. within <tp:taxon-name><tp:taxon-name-part taxon-name-part-type="family">Elateridae</tp:taxon-name-part></tp:taxon-name> based on the concatenated 14 mitochondrial genes (13 protein-coding genes and <italic>16S</italic>) and two nuclear ribosomal genes (<italic>18S</italic>, <italic>28S</italic>) using the Maximum Likelihood (ML) analysis. Numbers near each branch indicate ML bootstrap values with 1000 replicates. The same colored shaded areas at the terminals denote the same subfamily. Green bold lines indicate luminescent taxa. The bold red line indicates the presence of luminescent species within the same genus.</p></caption><graphic xmlns:xlink="http://www.w3.org/1999/xlink" xlink:href="zookeys-864-079-g001.jpg" position="float" orientation="portrait" xlink:type="simple" id="oo_318551.jpg"><uri content-type="original_file" xlink:type="simple">https://binary.pensoft.net/fig/318551</uri></graphic></fig><fig id="F2" position="float" orientation="portrait"><object-id xmlns:xlink="http://www.w3.org/1999/xlink" content-type="doi" xlink:type="simple">10.3897/zookeys.864.26689.figures2-3</object-id><object-id xmlns:xlink="http://www.w3.org/1999/xlink" content-type="arpha" xlink:type="simple">bb2f10de-8603-469a-9729-a234cedb4e8c</object-id><label>Figures 2–3.</label><caption><p>Habitus of <italic><tp:taxon-name><tp:taxon-name-part taxon-name-part-type="genus" reg="Sinopyrophorus">Sinopyrophorus</tp:taxon-name-part><tp:taxon-name-part taxon-name-part-type="species" reg="schimmeli">schimmeli</tp:taxon-name-part></tp:taxon-name></italic> Bi &amp; Li, gen. et sp. nov. paratypes <bold>2</bold> male <bold>3</bold> female. <bold>a</bold>, dorsal view; <bold>b</bold>, ventral view; <bold>c</bold>, lateral view.</p></caption><graphic xmlns:xlink="http://www.w3.org/1999/xlink" xlink:href="zookeys-864-079-g002.jpg" position="float" orientation="portrait" xlink:type="simple" id="oo_318552.jpg"><uri content-type="original_file" xlink:type="simple">https://binary.pensoft.net/fig/318552</uri></graphic></fig><fig id="F4" position="float" orientation="portrait"><object-id xmlns:xlink="http://www.w3.org/1999/xlink" content-type="doi" xlink:type="simple">10.3897/zookeys.864.26689.figures17-23</object-id><object-id xmlns:xlink="http://www.w3.org/1999/xlink" content-type="arpha" xlink:type="simple">f54d82be-0d29-449c-8674-602a78ec0cfd</object-id><label>Figures 17–23.</label><caption><p><italic><tp:taxon-name><tp:taxon-name-part taxon-name-part-type="genus" reg="Sinopyrophorus">Sinopyrophorus</tp:taxon-name-part><tp:taxon-name-part taxon-name-part-type="species" reg="schimmeli">schimmeli</tp:taxon-name-part></tp:taxon-name></italic> Bi &amp; Li, gen. et sp. nov. Male <bold>17</bold> sternite VIII <bold>18</bold> tergite VIII <bold>19</bold> tergites IX–X with sternite IX <bold>20</bold> aedeagus. Female <bold>21</bold> sternite VIII <bold>22</bold> ovipositor (dorsal view) <bold>23</bold> internal genital tract. Abbreviations: eco, the entry of the common ovdiduct; sgd, spermathecal gland duct. a, dorsal view; b, ventral view; c, lateral view. Scale bars: 1 mm; not to scale (<bold>23</bold>).</p></caption><graphic xmlns:xlink="http://www.w3.org/1999/xlink" xlink:href="zookeys-864-079-g004.jpg" position="float" orientation="portrait" xlink:type="simple" id="oo_318554.jpg"><uri content-type="original_file" xlink:type="simple">https://binary.pensoft.net/fig/318554</uri></graphic></fig><fig id="F3" position="float" orientation="portrait"><object-id xmlns:xlink="http://www.w3.org/1999/xlink" content-type="doi" xlink:type="simple">10.3897/zookeys.864.26689.figures4-16</object-id><object-id xmlns:xlink="http://www.w3.org/1999/xlink" content-type="arpha" xlink:type="simple">294b6818-8c1f-4268-ad0b-26f7685efb84</object-id><label>Figures 4–16.</label><caption><p><italic><tp:taxon-name><tp:taxon-name-part taxon-name-part-type="genus" reg="Sinopyrophorus">Sinopyrophorus</tp:taxon-name-part><tp:taxon-name-part taxon-name-part-type="species" reg="schimmeli">schimmeli</tp:taxon-name-part></tp:taxon-name></italic> Bi &amp; Li, gen. et sp. nov. Male <bold>4</bold> head (anterior view) <bold>5</bold> labrum and mandibles (dorsal view) <bold>6</bold> labium <bold>7</bold> maxilla <bold>8</bold> prothorax <bold>9</bold> scutellum (dorsal view) <bold>10</bold> mesoventrite (ventral view) <bold>11</bold> mesoventrite (lateral view) <bold>12</bold> tarsomeres II–IV (lateral view) <bold>13</bold> tarsal claw (lateral view) <bold>14</bold> hind wing <bold>15</bold> ventrites IV–VII <bold>16</bold> abdominal luminescent organ (pale area above ventrite I). <bold>a</bold>, dorsal view; <bold>b</bold>, ventral view; <bold>c</bold>, lateral view. Scale bars: 0.25 mm (<bold>4–11</bold>); 0.1 mm (<bold>12, 13</bold>); 1 mm (<bold>14</bold>); not to scale (<bold>15, 16</bold>).</p></caption><graphic xmlns:xlink="http://www.w3.org/1999/xlink" xlink:href="zookeys-864-079-g003.jpg" position="float" orientation="portrait" xlink:type="simple" id="oo_318553.jpg"><uri content-type="original_file" xlink:type="simple">https://binary.pensoft.net/fig/318553</uri></graphic></fig></tp:treatment-sec></tp:taxon-treatment>
