# Supplementary material for: Sinopyrophorinae, a new subfamily of Elateridae (Coleoptera, Elateroidea) with the first record of a luminous click beetle in Asia and evidence for multiple origins of bioluminescence in Elateridae
Source: Zookeys. 2019 Jul 17;864:79–97. doi: 10.3897/zookeys.864.26689 (PMC6656784; doi:10.3897/zookeys.864.26689)
Supplement: Supplementary material 1 [file zookeys-864-079-s001.xlsx]

## Sheet: Supplementary File 1
Supplementary File 1 The GenBank accession of mitochondrial genes (mitochondrial genomes, or 16S and COI) and nuclear rDNA genes (18S and 28S) in Elateridae and outgroups used for phylogenetic analysis and references in rDNA assembly
Family	Subfamily	Genus/Species	Geographic origin*	Specimen_voucher	Nuclear genes**		Mitochondrial genes***			Used for references to assembly 18S and 28S	Bioluminescence (BL)
					18S	28S	Genome	rrnL (16S)	COI
Elateridae	Sinopyrophorinae	Sinopyrophorus schimmeli	China	Sinopyrophorus_schimmeli	MK559544	MK559543	MH065615				Y
Elateridae	Hemiopinae	indet.	Indonesia	Hemiopinae_UPOL_RK0403	KF625756	KF626342		KF626047	KF625456	Y
Elateridae	Oestodinae	Oestodes tenuicollis	Canada	Oestodes_tenuicollis_UPOL_RK0796	KT447370	KT447375		KT447366	KT447380
Elateridae	Thylacosterninae	Balgus sp.	Bolivia	Balgus_sp_BMNH_669202	DQ100500	DQ198746		DQ198655	NA	Y	Y? (one species of congenic genus with BL)
Elateridae	Thylacosterninae	Pterotarsus bimaculatus	Bolivia	Pterotarsus_bimaculatus	NA	DQ198743		NA	DQ198575	Y
Elateridae	Pityobiinae	Pityobius anguinus	Canada	Pityobius_anguinus_UPOL_RK0794	KT447369	NA		KT447364	KT447378
Elateridae	Lissominae	Austrelater sp.	Australia	Austrelater_sp_COL030	KT460141	KT460164		KT460115	KT460173
Elateridae	Lissominae	Drapetes mordelloides	Czech Republic	Drapetes_mordelloides	HQ333828	HQ333922		HQ333735	HQ334008	Y
Elateridae	Lissominae	indet.	Cameroon	Lissominae_UPOL_RK0334	KF625747	KF626330		KF626042	KF625444
Elateridae	Lissominae	indet.	Cameroon	Lissominae_UPOL_RK0335	KF625748	KF626331		KF626043	KF625445
Elateridae	Lissominae	indet.	Cameroon	Lissominae_UPOL_RK0353	KF625749	KF626332		KF626044	KF625446
Elateridae	Lissominae	indet.	Cameroon	Lissominae_UPOL_RK0354	KF625750	KF626333		KF626045	KF625447
Elateridae	Lissominae	indet.	Cameroon	Lissominae_UPOL_RK0174	KF625760	KF626336		KF626051	KF625450
Elateridae	Agrypninae	Ignelater luminosus	the Caribbean	Ignelater_luminosus	NA	NA	MG242621.1				Y
Elateridae	Agrypninae	Pyrearinus termitilluminans	Brazilian	Pyrearinus_termitilluminans	NA	KT822461	NC_030059			Y	Y
Elateridae	Agrypninae	Pyrophorus divergens	Brazilian	Pyrophorus_divergens	NA	KT822464		EF398270	EF398270	Y	Y
Elateridae	Agrypninae	Pyrophorus sp.	French Guyana	Pyrophorus_sp_UPOL_RK0213	KF625742	KF626325		KF626030	KF625436		Y
Elateridae	Agrypninae	Pyrophorus sp.	Panama	Pyrophorus_sp_UPOL_001423	HQ333753	HQ333848		HQ333672	KF625435		Y
Elateridae	Agrypninae	Pyrophorus sp.	Panama	Pyrophorus_sp_UPOL_001421	HQ333751	HQ333846		HQ333670	HQ333936		Y
Elateridae	Agrypninae	Hapsodrilus ignifer	Brazil	Hapsodrilus ignifer	NA	NA	KJ922149.1				Y
Elateridae	Agrypninae	Adelocera sp.	Indonesia	Adelocera_sp_UPOL_RK0053	HQ333806	HQ333901		HQ333715	HQ333987
Elateridae	Agrypninae	Adelocera sp.	Japan	Adelocera_sp_UPOL_RK0025	HQ333778	HQ333873		HQ333694	HQ333961
Elateridae	Agrypninae	Adelocera sp.	Japan	Adelocera_sp_UPOL_RK0064	HQ333817	HQ333912		HQ333724	HQ333997
Elateridae	Agrypninae	Adelocera sp.	Malaysia	Adelocera_sp_UPOL_RK0065	HQ333818	HQ333913		HQ333725	HQ333998
Elateridae	Agrypninae	Adelocera sp.	Indonesia	Adelocera_sp_UPOL_RK0041	HQ333794	HQ333889		KF626035	HQ333976
Elateridae	Agrypninae	Adelocera sp.	Indonesia	Adelocera_sp_UPOL_RK0062	HQ333815	HQ333910		KF626033	KF625439
Elateridae	Agrypninae	Agrypnus murinus	Slovakia	Agrypnus_murinus	AF451943	DQ198735		DQ198645	DQ198567	Y
Elateridae	Agrypninae	Agrypnus sp.	Australia	Agrypnus_sp_COL027	KT460125	KT460144		KT460118	KT460170
Elateridae	Agrypninae	Agrypnus sp.	Indonesia	Agrypnus_sp_UPOL_RK0030	HQ333783	HQ333878		HQ333697	HQ333965
Elateridae	Agrypninae	Agrypnus sp.	Indonesia	Agrypnus_sp_UPOL_RK0067	HQ333820	HQ333915		HQ333727	HQ334000
Elateridae	Agrypninae	Agrypnus sp.	Japan	Agrypnus_sp_UPOL_RK0004	HQ333757	HQ333852		HQ333676	HQ333941
Elateridae	Agrypninae	Agrypnus sp.	Japan	Agrypnus_sp_UPOL_RK0057	HQ333810	HQ333905		HQ333719	HQ333991
Elateridae	Agrypninae	Aphileus sp.	Australia	Aphileus_sp_COL022	KT460123	KT460142		KT460122	KT460166
Elateridae	Agrypninae	Chalcolepidius sp.	French Guyana	Chalcolepidius_sp_UPOL_RK0219	KF625743	KF626326		KF626031	KF625437
Elateridae	Agrypninae	Chalcolepidius sp.	Panama	Chalcolepidius_sp_UPOL_001422	HQ333752	HQ333847		HQ333671	HQ333937
Elateridae	Agrypninae	Conoderus sp.	Panama	Conoderus_sp_UPOL_001417	HQ333747	HQ333842		HQ333666	HQ333932
Elateridae	Agrypninae	Conoderus sp.	Australia	Conoderus_sp_COL031	KT460126	KT460147		KT460119	KT460174
Elateridae	Agrypninae	Conoderus sp.	Panama	Conoderus_sp_UPOL_001416	HQ333746	HQ333841		HQ333665	HQ333931
Elateridae	Agrypninae	Cryptalaus sp.	Indonesia	Cryptalaus_sp_UPOL_RK0028	HQ333781	HQ333876		KF626034	NA
Elateridae	Agrypninae	Cryptalaus sp.	Japan	Cryptalaus_sp_UPOL_RK0015	HQ333768	HQ333863		HQ333685	HQ333951
Elateridae	Agrypninae	Cryptalaus sp.	Malaysia	Cryptalaus_sp_UPOL_RK0082	HQ333834	HQ333926		HQ333740	HQ334014
Elateridae	Agrypninae	Drasterius bimaculatus	Slovakia	Drasterius_bimaculatus	HQ333793	HQ333888		HQ333704	HQ333975	Y
Elateridae	Agrypninae	Drasterius sp.	Morocco	Drasterius_sp_UPOL_RK0063	HQ333816	HQ333911		HQ333723	HQ333996
Elateridae	Agrypninae	Drilus concolor	Hungary	Drilus_concolor	HQ333827	KF626322		HQ333734	HQ334007
Elateridae	Agrypninae	Drilus flavescens	Malta	Drilus_flavescens	DQ100501	DQ198748		DQ198657	DQ198579
Elateridae	Agrypninae	Drilus flavescens	Malta	Drilus flavescens	NA	NA	HQ232815.1
Elateridae	Agrypninae	Drilus mauritanicus	Spain	Drilus_mauritanicus	HQ333837	HQ333928		HQ333743	HQ334016
Elateridae	Agrypninae	Drilus sp.	Greece	Drilus_sp_UPOL_RK0073	HQ333826	HQ333921		HQ333733	HQ334006
Elateridae	Agrypninae	Drilus sp.	Turkey	Drilus_sp_UPOL_RK0081	NA	NA		HQ333739	HQ334013
Elateridae	Agrypninae	Heteroderes sp.	Australia	Heteroderes_sp_COL096	KT460127	KT460145		KT460120	KT460185
Elateridae	Agrypninae	indet.	Malaysia	Agrypninae_sp_UPOL_RK0045	HQ333798	HQ333893		HQ333708	HQ333980
Elateridae	Agrypninae	Lacon sp.	Indonesia	Lacon_sp_UPOL_RK0036	HQ333789	HQ333884		KF626036	HQ333971
Elateridae	Agrypninae	Malacogaster passerinii	Italy	Malacogaster_passerinii	KF625741	KF626321		KF626029	KF625432
Elateridae	Agrypninae	Paracalais sp.	Australia	Paracalais_sp_COL076	KT460124	KT460143		KT460121	KT460184
Elateridae	Agrypninae	Platycrepidius sp.	Panama	Platycrepidius_sp_UPOL_001418	HQ333748	HQ333843		HQ333667	HQ333933
Elateridae	Agrypninae	Pseudaeolus sp.	Australia	Pseudaeolus_sp_COL113	KT460128	KT460146		NA	KT460186
Elateridae	Agrypninae	Anaissini	Panama	Anaissini_UPOL_RK0301	KF625761	KF626341		KF626055	KF625452
Elateridae	Agrypninae	Selasia sp.	Cameroon	Selasia_sp_UPOL_RK0172	KF625740	KF626324		KF626028	KF625434
Elateridae	Agrypninae	Selasia sp.	Ethiopia	Selasia_sp_UPOL_RK0158	KF625739	KF626323		KF626027	KF625433
Elateridae	Agrypninae	Selasia sp.	South Africa	Selasia_sp_UPOL_RK0071	HQ333824	HQ333919		HQ333731	HQ334004
Elateridae	Agrypninae	Ludioctenus cyprius	Greece	Ludioctenus_cyprius	KF625744	KF626327		KF626032	KF625438
Elateridae	Cardiophorinae	Austrocardiophorus subcruciatus	Australia	Austrocardiophorus_subcruciatus	KT460140	KT460148		KT460116	KT460177
Elateridae	Cardiophorinae	Cardiodontulus mjobergi	Australia	Cardiodontulus_mjobergi	KT460139	KT460149		KT460117	KT460181
Elateridae	Cardiophorinae	Cardiophorus erichsoni	Slovakia	Cardiophorus_erichsoni	HQ333790	HQ333885		HQ333701	HQ333972	Y
Elateridae	Cardiophorinae	Cardiophorus gramineus	Hungary	Cardiophorus_gramineus	MG230682	MG230694		MG230671	MG230706
Elateridae	Cardiophorinae	Cardiophorus ruficollis	Czech Republic	Cardiophorus_ruficollis	MG230691	MG230703		MG230679	MG230715
Elateridae	Cardiophorinae	Cardiophorus ulcerosus	Italy (Sardinia)	Cardiophorus_ulcerosus	MG230680	MG230692		MG230669	MG230704
Elateridae	Cardiophorinae	Chassainphorus buettikeri	Oman	Chassainphorus_buettikeri	MG230689	MG230701		NA	MG230713
Elateridae	Cardiophorinae	Coptostethus skulei	Oman	Coptostethus_skulei	MG230685	MG230697		MG230674	MG230709
Elateridae	Cardiophorinae	Coptostethus sp.	Spain (Canary Isl.)	Coptostethus_sp_UPOL_RK0862	MG230686	MG230698		MG230675	MG230710
Elateridae	Cardiophorinae	Coptostethus sp.	Spain (Canary Isl.)	Coptostethus_sp_UPOL_RK0863	MG230687	MG230699		MG230676	MG230711
Elateridae	Cardiophorinae	Craspedostethus dilutus	Oman	Craspedostethus_dilutus	MG230690	MG230702		MG230678	MG230714
Elateridae	Cardiophorinae	Dicronychus cinereus	Czech Republic	Dicronychus_cinereus	HQ333776	HQ333871		KF626024	HQ333959	Y
Elateridae	Cardiophorinae	Dicronychus cinereus	N	Dicronychus cinereus	NA	NA	KX087283.1
Elateridae	Cardiophorinae	Dicronychus rubripes	Slovakia	Dicronychus_rubripes	HQ333764	HQ333859		KF626023	HQ333947
Elateridae	Cardiophorinae	Dicronychus sp.	Slovakia	Dicronychus sp DIC01	NA	NA	JX412848.2
Elateridae	Cardiophorinae	Horistonotus cf. simplex	USA	Horistonotus_cf_simplex	MG230683	MG230695		MG230672	MG230707
Elateridae	Cardiophorinae	Huarpelater cordobae	Argentina	Huarpelater_cordobae	MG230684	MG230696		MG230673	MG230708
Elateridae	Cardiophorinae	indet.	Indonesia	Cardiophorinae_UPOL_RK0031	HQ333784	HQ333879		KF626025	HQ333966
Elateridae	Cardiophorinae	indet.	Indonesia	Cardiophorinae_UPOL_RK0035	HQ333788	HQ333883		KF626026	HQ333970
Elateridae	Cardiophorinae	indet.	Namibia	Cardiophorinae_BMNH_679341	AF451942	DQ198739		DQ198649	DQ198571
Elateridae	Cardiophorinae	Paracardiophorus musculus	Hungary	Paracardiophorus_musculus	MG230688	MG230700		MG230677	MG230712
Elateridae	Cardiophorinae	Zygocardiophorus nigratissimus	Turkey	Zygocardiophorus_nigratissimus	MG230681	MG230693		MG230670	MG230705
Elateridae	Cardiophorinae	Zygocardiophorus sp.	Morocco	Zygocardiophorus_sp_UPOL_RK0070	HQ333823	HQ333918		HQ333730	HQ334003
Elateridae	Cardiophorinae	Teslasena femoralis	Brazil	Teslasena femoralis	NA	NA	KJ938491.1
Elateridae	Negastriinae	Hypdonus cf. fasciatus	Malaysia	Hypdonus_cf_fasciatus	HQ333796	HQ333891		HQ333706	HQ333978
Elateridae	Negastriinae	indet.	Malaysia	Negastriinae_UPOL_RK0058	HQ333811	HQ333906		NA	HQ333992
Elateridae	Negastriinae	Quasimus sp.	Malaysia	Quasimus_sp_UPOL_RK0049	HQ333802	HQ333897		HQ333712	HQ333984	Y
Elateridae	Negastriinae	Quasimus sp.	Malaysia	Quasimus_sp_UPOL_RK0050	HQ333803	HQ333898		HQ333713	HQ333985	Y
Elateridae	Tetralobinae	Pseudotetralobus cf. australasiae	Australia	Pseudotetralobus_cf_australasiae_COL075	MF507002	KF802025		KF801694	KF801862
Elateridae	Tetralobinae	Sinelater perroti	China	Sinelater_perroti_UPOL_RK0878	MF507001	MF507004		MF506987	MF507013
Elateridae	Tetralobinae	Tetralobus cf. curticollis	Central Afr. Re	Tetralobus_cf_curticollis_UPOL_RK0877	MF507000	MF507003		MF506986	MF507012
Elateridae	Dendrometrinae	Anostirus castaneus	NA	Anostirus castaneus	NA	NA	KX087237.1
Elateridae	Dendrometrinae	Anostirus purpureus	Slovakia	Anostirus_purpureus	HQ333761	HQ333856		HQ333679	HQ333945	Y
Elateridae	Dendrometrinae	Aplotarsus incanus	United Kingdom	Aplotarsus_incanus	NA	DQ198737		DQ198647	DQ198569	y
Elateridae	Dendrometrinae	Athous haemorrhoidalis	United Kingdom	Athous_haemorrhoidalis	AF451944	DQ198738		DQ198648	DQ198570	Y
Elateridae	Dendrometrinae	Athous vittatus	Czech Republic	Athous_vittatus	HQ333755	HQ333850		HQ333674	HQ333939	Y
Elateridae	Dendrometrinae	Athous sp.	London	Athous sp BMNH 1425235	NA	NA	KT876881.1
Elateridae	Dendrometrinae	Cidnopus pilosus	Slovakia	Cidnopus_pilosus	HQ333792	HQ333887		HQ333703	HQ333974	Y
Elateridae	Dendrometrinae	Crepidomenus sp.	Australia	Crepidomenus_sp_COL026	KT460137	KT460151		KT460112	KT460169
Elateridae	Dendrometrinae	Ctenicerini indet.	Japan	Ctenicerini_UPOL_RK0034	HQ333787	HQ333882		HQ333700	HQ333969
Elateridae	Dendrometrinae	Denticollis linearis	Czech Republic	Denticollis_linearis	DQ100498	DQ198741		DQ198651	DQ198573	Y
Elateridae	Dendrometrinae	Denticollis sp.	Japan	Denticollis_sp_UPOL_RK0006	HQ333759	HQ333854		KF626041	HQ333943
Elateridae	Dendrometrinae	Glypheus sp.	Australia	Glypheus_sp_COL024	KT460136	KT460150		KT460110	KT460167
Elateridae	Dendrometrinae	Hemicrepidius hirtus	Bulgaria	Hemicrepidius_hirtus	KF625754	KF626340		KF626054	KF625448
Elateridae	Dendrometrinae	Hypolithus sp.	Japan	Hypolithus_sp_UPOL_RK0042	HQ333795	HQ333890		HQ333705	HQ333977
Elateridae	Dendrometrinae	indet.	Czech Republic	Dendrometrinae_UPOL_RK0251	KF625751	KF626338		KF626053	KF625451
Elateridae	Dendrometrinae	Litotelater sp.	Australia	Litotelater_sp_COL1036	NA	KT460152		KT460111	KT460187
Elateridae	Dendrometrinae	Limonius californicus	United States	Limonius californicus	NA	NA	KT852377.1
Elateridae	Dendrometrinae	Limonius minutus	NA	Limonius minutus	NAA	NAA	KX087306.1
Elateridae	Dendrometrinae	Microdesmes sp.	Australia	Microdesmes_sp_COL047	KT460138	KT460153		KT460113	KT460175
Elateridae	Dendrometrinae	Neopristilophus serrifer	Japan	Neopristilophus_serrifer	HQ333765	HQ333860		HQ333682	HQ333948	Y
Elateridae	Dendrometrinae	Nothodes parvulus	Slovakia	Nothodes_parvulus	HQ333763	HQ333858		HQ333681	KF625443
Elateridae	Dendrometrinae	Oxynopterus sp.	Philippines	Oxynopterus_sp_UPOL_RK0047	HQ333800	HQ333895		HQ333710	HQ333982	Y
Elateridae	Dendrometrinae	Pheletes quercus	Czech Republic	Pheletes_quercus	HQ333775	HQ333870		HQ333692	HQ333958	Y
Elateridae	Dendrometrinae	Platiana sp.	Indonesia	Platiana_sp_UPOL_RK0029	HQ333782	HQ333877		HQ333696	HQ333964
Elateridae	Dendrometrinae	Selatosomus latus	Czech Republic	Selatosomus_latus	HQ333774	HQ333869		HQ333691	HQ333957	Y
Elateridae	Dendrometrinae	Semiotus sp.	Chile	Semiotus_sp_UPOL_RK0046	HQ333799	HQ333894		HQ333709	HQ333981	Y
Elateridae	Dendrometrinae	Stenagostus rhombeus	United Kingdom	Stenagostus_rhombeus	AF451945	DQ198744		DQ198653	DQ198576	Y
Elateridae	Morostomatinae	Diplophoenicus sp.	Madagascar	Diplophoenicus_sp_UPOL_RK0145	KF625753	KF626335		KF626050	KF625454	Y
Elateridae	Elaterinae	Panspoeus guttatus	United Kingdom	Panspoeus_guttatus	DQ100499	DQ198742		DQ198652	DQ198574	Y
Elateridae	Elaterinae	Adrastini indet.	Japan	Adrastini_UPOL_RK0027	HQ333780	HQ333875		KF626038	HQ333963
Elateridae	Elaterinae	Adrastini indet.	Japan	Adrastini_UPOL_RK0016	HQ333769	HQ333864		HQ333686	HQ333952
Elateridae	Elaterinae	Adrastini indet.	Japan	Adrastini_UPOL_RK0017	HQ333770	HQ333865		HQ333687	HQ333953
Elateridae	Elaterinae	Adrastini indet.	Malaysia	Adrastini_UPOL_RK0059	HQ333812	HQ333907		HQ333720	HQ333993
Elateridae	Elaterinae	Adrastini indet.	Malaysia	Adrsatini_UPOL_RK0048	HQ333801	HQ333896		HQ333711	HQ333983
Elateridae	Elaterinae	Adrastus rachifer	NA	Adrastus rachifer	NA	NA	KX087232.1
Elateridae	Elaterinae	Agriotes acuminatus	Czech Republic	Agriotes_acuminatus	HQ333756	HQ333851		HQ333675	HQ333940	Y
Elateridae	Elaterinae	Agriotes lineatus	United Kingdom	Agriotes_lineatus	NA	DQ198733		DQ198643	DQ198566	Y
Elateridae	Elaterinae	Agriotes obscurus	Czech Republic	Agriotes_obscurus	HQ333805	HQ333900		KF626039	KF625441
Elateridae	Elaterinae	Agriotes ustulatus	Czech Republic	Agriotes_ustulatus	HQ333786	HQ333881		HQ333699	HQ333968	Y
Elateridae	Elaterinae	Agriotes ustulatus	Czech Republic	Agriotes ustulatus	NA	NA	JX412737.1
Elateridae	Elaterinae	Agriotes ustulatus	London	Agriotes sp BMNH 1425233	NA	NA	KT876879.1
Elateridae	Elaterinae	Agriotini sp	Panama	Agriotini_UPOL_001413	KF625763	KF626345		NA	KF625459	Y
Elateridae	Elaterinae	Ampedus balteatus	United Kingdom	Ampedus_balteatus	AF427605	DQ198736		DQ198646	DQ198568	Y
Elateridae	Elaterinae	Ampedus rufipennis	Slovakia	Ampedus_rufipennis	HQ333762	HQ333857		HQ333680	HQ333946	Y
Elateridae	Elaterinae	Ampedus sanguinolentus	Slovakia	Ampedus_sanguinolentus	HQ333760	HQ333855		HQ333678	HQ333944	Y
Elateridae	Elaterinae	Ampedus sinuatus	Slovakia	Ampedus_sinuatus	HQ333791	HQ333886		HQ333702	HQ333973	Y
Elateridae	Elaterinae	Ampedus sp.	Japan	Ampedus_sp_UPOL_RK0005	HQ333758	HQ333853		HQ333677	HQ333942
Elateridae	Elaterinae	Ampedus sp.	Japan	Ampedus_sp_UPOL_RK0018	HQ333771	HQ333866		HQ333688	HQ333954
Elateridae	Elaterinae	Anchastus sp.	Indonesia	Anchastus_sp_UPOL_RK0051	HQ333804	HQ333899		HQ333714	HQ333986
Elateridae	Elaterinae	Anchastus sp.	Indonesia	Anchastus_sp_UPOL_RK0056	HQ333809	HQ333904		HQ333718	HQ333990
Elateridae	Elaterinae	Anchastus sp.	Indonesia	Anchastus_sp_UPOL_RK0060	HQ333813	HQ333908		HQ333721	HQ333994
Elateridae	Elaterinae	Anchastus sp.	Indonesia	Anchastus_sp_UPOL_RK0061	HQ333814	HQ333909		HQ333722	HQ333995
Elateridae	Elaterinae	Anoplischius sp.	Panama	Anoplischius_sp_UPOL_001415	HQ333745	HQ333840		HQ333664	HQ333930
Elateridae	Elaterinae	Ascesis sp.	Australia	Ascesis_sp_COL025	KT460133	KT460154		KT460101	KT460168
Elateridae	Elaterinae	Cebrio sp.	Italy	Cebrio_sp_UPOL_RK0142	KF625745	KF626329		KF626040	KF625440	Y
Elateridae	Elaterinae	Cebrio sp.	Spain	Cebrio_sp_BMNH_679376	DQ100497	DQ198740		DQ198650	DQ198572	Y
Elateridae	Elaterinae	Dicteniophorus sp.	Australia	Dicteniophorus_sp_COL028	KT460130	KT460157		KT460102	KT460171
Elateridae	Elaterinae	Drymelater sp.	Australia	Drymelater_sp_COL052	KT460132	KT460156		KT460104	KT460180
Elateridae	Elaterinae	Elater sp.	Japan	Elater_sp_UPOL_RK0013	HQ333766	HQ333861		HQ333683	HQ333949
Elateridae	Elaterinae	Glyphochilus sp.	Australia	Glyphochilus_sp_COL051	NA	KT460163		KT460114	KT460179
Elateridae	Elaterinae	indet.	Ethiopia	Elaterinae_UPOL_RK0404	KF625757	KF626343		KF626048	KF625457
Elateridae	Elaterinae	indet.	Ethiopia	Elaterinae_UPOL_RK0406	KF625759	KF626344		KF626049	KF625458
Elateridae	Elaterinae	indet.	French Guyana	Elaterinae_UPOL_RK0203	KF625752	KF626337		KF626052	KF625449
Elateridae	Elaterinae	indet.	Indonesia	Elaterinae_UPOL_RK0020	HQ333773	HQ333868		HQ333690	HQ333956
Elateridae	Elaterinae	indet.	Indonesia	Elaterinae_UPOL_RK0066	HQ333819	HQ333914		HQ333726	HQ333999
Elateridae	Elaterinae	indet.	New Caledonia	Elaterinae_UPOL_RK0400	KF625755	KF626339		KF626046	KF625455
Elateridae	Elaterinae	indet.	Zambia	Elaterinae_UPOL_001237	KF625762	KF626346		KF626057	NA
Elateridae	Elaterinae	Ludioschema sp.	Indonesia	Ludioschema_sp_UPOL_RK0055	HQ333808	HQ333903		HQ333717	HQ333989
Elateridae	Elaterinae	Ludioschema sp.	Japan	Ludioschema_sp_UPOL_RK0024	HQ333777	HQ333872		HQ333693	HQ333960
Elateridae	Elaterinae	Megapenthes sp.	Australia	Megapenthes_sp_COL057	KT460129	KT460159		KT460105	KT460183
Elateridae	Elaterinae	Megapenthini indet.	Japan	Megapenthini_UPOL_RK0014	HQ333767	HQ333862		HQ333684	HQ333950
Elateridae	Elaterinae	Melanotus villosus	Czech Republic	Melanotus_villosus	HQ333754	HQ333849		HQ333673	HQ333938	Y
Elateridae	Elaterinae	Melanotus sp	London	Melanotus sp BMNH 1425245	NA	NA	KT876904.1
Elateridae	Elaterinae	Melanoxanthus sp.	Australia	Melanoxanthus_sp_COL048	NA	KT460158		KT460106	KT460176
Elateridae	Elaterinae	Mulsanteus sp.	Panama	Mulsanteus_sp_UPOL_001414	HQ333744	HQ333839		KF626037	HQ333929
Elateridae	Elaterinae	Octinodes sp.	Panama	Octinodes_sp_UPOL_RK0306	KF625746	KF626328		NA	KF625442
Elateridae	Elaterinae	Octinodes sp.	Panama	Octinodes_sp_UPOL_001419	HQ333749	HQ333844		HQ333668	HQ333934	Y
Elateridae	Elaterinae	Physorhinini	Panama	Physorhinini_UPOL_RK0310	KF625758	KF626334		KF626056	KF625453
Elateridae	Elaterinae	Priopus humeralis	Indonesia	Priopus_humeralis	HQ333821	HQ333916		HQ333728	HQ334001	Y
Elateridae	Elaterinae	Priopus ornatus	Laos	Priopus_ornatus	HQ333785	HQ333880		HQ333698	HQ333967	Y
Elateridae	Elaterinae	Stichotomus sp.	Australia	Stichotomus_sp_COL029	KT460131	KT460155		KT460103	KT460172
Elateridae	Elaterinae	Tomicephalus sp.	Panama	Tomicephalus_sp_UPOL_001420	HQ333750	HQ333845		HQ333669	HQ333935
Elateridae	Parablacinae	Ophidius sp.	Australia	Ophidius_sp_COL021	KT460134	KT460160	Y	KT460109	KT460165
Elateridae	Parablacinae	Parablax sp.	Australia	Parablax_sp_COL056	KT460135	KT460162		KT460108	KT460182	Y
Elateridae	Parablacinae	Wynarka sp.	Australia	Wynarka_sp_COL050	NA	KT460161		KT460107	KT460178	Y
Elateridae	Unclassified	Unclassified	South Africa	Elateridae sp GENSP01	NA	NA	JX412817.1
Phengodidae		Phengodes sp.	Panama	Phengodes_sp_UPOL_RK0366	KF625723	KF626310		KF626009	KF625416		Y
Phengodidae		Phengodes sp.	Panama	Phengodes_sp_UPOL_001238	KF625725	KF626312		KF626011	KF625418		Y
Phengodidae		Phengodes sp.	Panama	Phengodes_sp_UPOL_001241	KF625726	KF626313		KF626012	KF625419		Y
Phengodidae		Phengodes sp.	USA	Phengodes_sp_UPOL_000M29	DQ100504	DQ198752		DQ198661	DQ198583		Y
*,**, ***: NA, Not Available.
