# Supplementary material for: Sinopyrophorinae, a new subfamily of Elateridae (Coleoptera, Elateroidea) with the first record of a luminous click beetle in Asia and evidence for multiple origins of bioluminescence in Elateridae
Source: Zookeys. 2019 Jul 17;864:79–97. doi: 10.3897/zookeys.864.26689 (PMC6656784; doi:10.3897/zookeys.864.26689)
Supplement: Supplementary material 3 [file zookeys-864-079-s003.fas]

>Balgus_sp_BMNH_669202
CATGTCGTTTTGATTT-TAATTTAAGGTTTGGCCTGCTCAATGAT---TT-ATTAAATTGCCGCGGTATTTTGACCGTGCAAAGGTAGCATAATAATTAGTTTTTTAATTAAAAGCTTGAATGAATGGTTGGACGAGAAAATAGCTGTCT-CTTTATTATT--ATTATTGAATTTAATTTTTTAGTTAAAAAGCTGAGATTTAATTAAAAGACGAGAAGACCCTTTAGAGTTTTATA------GATAAAGATT--ATGT-TTA----------GTTAGGTATTTTTTTTATATAGGAT-TT-----------------ATT----------------------------------TATTTGGTTGGGGTGACTGTAA-GATAAAAATAACTCTTT-----------TGT-ATTG-----G--ATCATTGATTTTTGAA-TTTTTAATCAAAA--TTT-TTTTAAATTAAAA-TAAATTACCTAAGGGATAACAGCGTTATTCTTTCTTTGAGTTCTTATTGGTGAGAGAGATTGCGACCTCGATGTTGGATTAAAATTAGTTTT-TGGTGTAGAAGCT-AAAAA-ACTTGGTCTGTTCGACCTTTGAAATTTTACATGATCTG---TTGTCTCAAAGATTAAGCCATGCATGTCTCAGTACAAGCCGAATTAAGGTGAAACCGCGAAAGGCTCATTAAATCAGTTATGGTTCCTTAG--------ATCGTACCTACATTTACTTGGATAAC-TGTGGTAATTCTAGAGCTAATACATGCAAACAGAGCTCCGACCGGAGACGGAAGGAGCGCTTTTATTAGATCAAAACCAATCGGCGGCG-GGTTCGTTC--GCGCGA-TCCCGTCGTCGTTCGCCCT-GGCGAATCTGAATAACTTTCTGCTGATCGCACGGTCCTAGCACCGGCGACGCATCTTTCAAATGTCTGCCTTATCAACTGTCGATGGTAGGTTCCGTGCCTACCATGGTCGTAACGGGTAACGGGGAATCAGGGTTCGATTCCGGAGAGGGAGCCTGAGAAACGGCTACCACATCCAAGGAAGGCAGCAGGCGCGCAAATTACCCACTCCCGGCACGGGGAGGTAGTGACGAAAAATAACGATACGGGACTCATCCGAGGCCCCGTAATCGGAATGAGTACACTCTAAACCCTTTAACGAGGATCAATTGGAGGGCAAGTCTGGTGCCAGCAGCCGCGGTAATTCCAGCTCCAATAGCGTATATTAAAGTTGTTGCGGTTAAAAAGCTCGTAGTCGAATCTGTGTCCCGCGCCGCCGGTTCGTCGCTCGCGGCGTTTAACTGGCGTGTC----CGCGGGACGTCCT-GCCGGTGGGCGTCGGCTCCTT-----------CACG----------------------------------------GG--GGCGGCCCAACTT--GTAATCCCGCCGCGGTGCTCTTCACCGAGTGTCGAGGCGGGCCGGCACGTTTACTTTGAACAAATTAGAGTGCTTAAAGCAGGCTAAAATTTCGCCTGAATACTTCGTGCATGGAATAATGGAATAGGACCTCGGTTCTATTTTGTTGGTTTTCGGAACCCCGAGGTAATGATTAATAGGAACGGATGGGGGCATTCGTATTGCGACGTTAGAGGTGAAATTCTTGGATCGTCGCAAGACGGACGGAAGCGAAAGCATTTGCCAAAAACGCTTTCATTGATCAAGAACGAAAGTTAGAGGTTCGAAGGCGATCAGATACCGCCCTAGTTCTAACCATAAACGATGCCAGCTAGCGATCCGCCGACGTTCCTCCGATGACTCGGCGGGCAGCTTCCGGGAAACCAAAGCTTTTGGGTTCCGGGGGAAGTATGGTTGCAAAGCTGAAACTTAAAGGAATTGACGGAAGGGCACCACCAGGAGTGGAGCCTGCGGCTTAATTTGACTCAACACGGGAAACCTCACCAGGCCCGGACACCGGAAGGATTGACAGATTGAGAGCTCTTTCTTGATTCGGTGGGTGGTGGTGCATGGCCGTTCTTAGTTGGTGGAGCGATTTGTCTGGTTAATTCCGATAACGAACGAGACTCTGGCCTGCTAAATAGGCGT-ATTTCCGACATCTCGAAGGCCCGCCG----GCC-C-GTCGCGTT--CGCGC-TTCGGTGT--CGTGCGC-GGTTTTTACTGTCGGCGTACAAAAAACTCTTCTTAGAGGGACAGGCGGCTTCTAGCCGCACGAGATTGAGCAATAACAGGTCTGTGATGCCCTTAGATGTTCTGGGCCGCACGCGCGCTACACTGAAGGAATCAGCGTG--TCCTCCCTGGCCGAGCGGCCCGGGTAACCCGCTGAACCTCCTTCGTGCTAGGGATTGGGGCTTGCAATTGTTCCCCATGAACGAGGAATTCCCAGTAAGCGCGAGTCATAAGCTCGCGTTGATTACGTCCCTGCCCTTTGTACACACCGCCCGTCGCTACTACCGATTGAATGATTTAGTGAGGTCTTCGGACCGGTACGCGGTGGCGTTTCGGCGTCGCCGATGCTGCTGGGAAGATGACCAAACTTGATCATTT------------------------------GGAGTCTAGCATGCGCGCGAGTCATTGGGAC---------------------------------------------CGCGCACTAAACCTAAAGGCGAAATGAAGGTGAAA---GTC-CGC----C-TC--GTGCGGACCCAGGGAGGATGGGCGGTAC--GGC---------------------GAC-------GTGCTACCCCGCACTCCCGGGGCGTCTCGTTCTCATTGCG-AGATGCAGGCGCACCCAGAGCGTGCACGCTGGGACCCGAAAGATGGTGAACTATGCCTGGTCAGGACGAAGTCAGGGGAAACCCTGATGGAGGTCCGTAGCGATTCTGACGTGCAAATCGATCGTCGGAACTGGGTATAGGGGCGAAAGACTAATCGAACCATCTAGTAGCTGGTTCCCTCC-GAAGTTTCCCTCAGGATAGCTGGCGCTCGTC--------------------------ACG-TT--ACGAGTCTCATCCGGTAAAGCGAATGATTAGAGGCATTGGGGTCGAAACGGCCTCAACCTATTCTCAAACTTTAAATGGGTGAGATCTCCGGCTTGCTTGAAT-------------------------------------------CTGTGAAGCCGCGAGATCGGA---TC-AGAGTGCCAAGTGGGCCATTTTTGGTAAGCAGAACTGGCGCTGTGGGATGAACCAAACGTAGAGTTAAAGCTCCTAAATCGACGCTCATGGGATACCATGAAAGGCGTTGGTAACTTAAGACAGCAGGACGGTGGCCATGGAA----------------------------------------------------------------------------------------------------------------------------------------------------------------------------------------------------------------------------------------------------------------------------------------------------------------------------------------------------------------------------------------------------------------------------------------------------------------------------------------------------------------------------------------------------------------------------------------------------------------------------------------------------------------------------------------------------------------------------------------------------------------------------------------------------------------------------------------------------------------------------------------------------------------------------------------------------------------------------------------------------------------------------------------------------------------------------------------------------------------------------------------------------------------------------------------------------------------------------------------------------------------------------------------------------------------------------------------------------------------------------------------------------------------------------------------------------------------------------------------------------------------------------------------------------------------------------------------------------------------------------------------------------------------------------------------------------------------------------------------------------------------------------------------------------------------------------------------------------------------------------------------------------------------------------------------------------------------------------------------------------------------------------------------------------------------------------------------------------------------------------------------------------------------------------------------------------------------------------------------------------------------------------------------------------------------------------------------------------------------------------------------------------------------------------------------------------------------------------------------------------------------------------------------------------------------------------------------------------------------------------------------------------------------------------------------------------------------------------------------------------------------------------------------------------------------------------------------------------------------------------------------------------------------------------------------------------------------------------------------------------------------------------------------------------------------------------------------------------------------------------------------------------------------------------------------------------------------------------------------------------------------------------------------------------------------------------------------------------------------------------------------------------------------------------------------------------------------------------------------------------------------------------------------------------------------------------------------------------------------------------------------------------------------------------------------------------------------------------------------------------------------------------------------------------------------------------------------------------------------------------------------------------------------------------------------------------------------------------------------------------------------------------------------------------------------------------------------------------------------------------------------------------------------------------------------------------------------------------------------------------------------------------------------------------------------------------------------------------------------------------------------------------------------------------------------------------------------------------------------------------------------------------------------------------------------------------------------------------------------------------------------------------------------------------------------------------------------------------------------------------------------------------------------------------------------------------------------------------------------------------------------------------------------------------------------------------------------------------------------------------------------------------------------------------------------------------------------------------------------------------------------------------------------------------------------------------------------------------------------------------------------------------------------------------------------------------------------------------------------------------------------------------------------------------------------------------------------------------------------------------------------------------------------------------------------------------------------------------------------------------------------------------------------------------------------------------------------------------------------------------------------------------------------------------------------------------------------------------------------------------------------------------------------------------------------------------------------------------------------------------------------------------------------------------------------------------------------------------------------------------------------------------------------------------------------------------------------------------------------------------------------------------------------------------------------------------------------------------------------------------------------------------------------------------------------------------------------------------------------------------------------------------------------------------------------------------------------------------------------------------------------------------------------------------------------------------------------------------------------------------------------------------------------------------------------------------------------------------------------------------------------------------------------------------------------------------------------------------------------------------------------------------------------------------------------------------------------------------------------------------------------------------------------------------------------------------------------------------------------------------------------------------------------------------------------------------------------------------------------------------------------------------------------------------------------------------------------------------------------------------------------------------------------------------------------------------------------------------------------------------------------------------------------------------------------------------------------------------------------------------------------------------------------------------------------------------------------------------------------------------------------------------------------------------------------------------------------------------------------------------------------------------------------------------------------------------------------------------------------------------------------------------------------------------------------------------------------------------------------------------------------------------------------------------------------------------------------------------------------------------------------------------------------------------------------------------------------------------------------------------------------------------------------------------------------------------------------------------------------------------------------------------------------------------------------------------------------------------------------------------------------------------------------------------------------------------------------------------------------------------------------------------------------------------------------------------------------------------------------------------------------------------------------------------------------------------------------------------------------------------------------------------------------------------------------------------------------------------------------------------------------------------------------------------------------------------------------------------------------------------------------------------------------------------------------------------------------------------------------------------------------------------------------------------------------------------------------------------------------------------------------------------------------------------------------------------------------------------------------------------------------------------------------------------------------------------------------------------------------------------------------------------------------------------------------------------------------------------------------------------------------------------------------------------------------------------------------------------------------------------------------------------------------------------------------------------------------------------------------------------------------------------------------------------------------------------------------------------------------------------------------------------------------------------------------------------------------------------------------------------------------------------------------------------------------------------------------------------------------------------------------------------------------------------------------------------------------------------------------------------------------------------------------------------------------------------------------------------------------------------------------------------------------------------------------------------------------------------
>Stenagostus_rhombeus
CATGTCCTTTTGATTA-TGATTTAAGGTCGGATCTGCTCAATGAG---TA-GTTAAATTGCCGCGGTATTTTGACCGTGCAAAGGTAGCATAATAATTAGCTTTTTTATTGAAGGCTGGAATGAATGATTGGACGAGAGAATTACTGTCT-CTTATTAATT-TATTTTTTAATTTTACTTTTAAGTTAAAAGGCTTAAATATTTTTCAAAGACGAGAAGACCCTATAGATTTTTATA-AGAT---------------TT-ATA------------TTAATTAAGTTTTGG----AATT--------TTTTTTTCTTT-AAT-TTTCTT-------CT------------------TATTTGGTTGGGGTGACCTAAA-GATTTAATAAACTCTTT---------------ATTA-T-T-A--ATCAATGATTATTGCT-TTTACAATCTAGA--TTT-TCTAAATTTAAAA-TAAATTACCTTAGGGATAACAGCGTTATTTCTTTTTAGAGTTCTTATTGAAAGAGAAGTTTGCGACCTCGATGTTGGATTAAAATTTATTTT-AGGTGTAGAAGCT-TAAAA-ATTGGGTCTGTTCGACCTTTAAAATTTTACATGATCTGAGTTTGTCTCAAAGATTAAGCCATGCATGTCTCAGTACAAGCCAAATTAAGGTGAAACCGCGAAAGGCTCATTAAATCAGTTATGGTTCCTTAG--------ATCGTACCCACATTTACTTGGATAAC-TGTGGTAATTCTAGAGCTAATACATGCAAACAGAGCTCCGACCGGAGACGGAAGGAGCGCTTTTATTAGATCAAAACCAATCGGCGGCG-GTCGCGA-----------GGCCGTCGTCGTTCACTCT-GGTGAATCTGAATAACTTTCTGCTGATCGCACGGT-CTAGCACCGGCGACGCATCTTTCAAATGTCTGCCTTATCAACTGTCGATGGTAGGTTCCGTGCCTACCATGGTTGTAACGGGTAACGGGGAATCAGGGTTCGATTCCGGAGAGGGAGCCTGAGAAACGGCTACCACATCCAAGGAAGGCAGCAGGCGCGCAAATTACCCACTCCCGGCACGGGGAGGTAGTGACGAAAAATAACGATACGGGACTCATCCGAGGCCCCGTAATCGGAATGAGTACACTCTAAACCCTTTAACGAGGATCAATTGGAGGGCAAGTCTGGTGCCAGCAGCCGCGGTAATTCCAGCTCCAATAGCGTATATTAAAGTTGTTGCGGTTAAAAAGCTCGTAGTCGAATCTGTGTCCCGCGCCGCCGGTTCATCGCTCGCGGTGTTTAACTGGCGTGTC----CGCGGGACGTCCT-GCCGGTGGGC-TTAGCTC---------------GCG----------------------------------------AG--GGCGGCCCAACTT--TCAATCCCGCCGCGGTGCTCTTCACTGAGTGTCGAGGCGGGCCGGCACGTTTACTTTGAACAAATTAGAGTGCTTAAAGCAGGCTAAAACTTCGCCTGAATACTGTGTGCATGGAATAATGGAATAGGACCTCGGTTCTATTTTGTTGGTTTTCGGAACCCCGAGGTAATGATTAATAGGAACGGATGGGGGCATTCGTATTGCGACGTTAGAGGTGAAATTCTTGGATCGTCGCAAGACGGACAGAAGCGAAAGCATTTGCCAAAAACGCTTTCATTGATCAAGAACGAAAGTTAGAGGTTCGAAGGCGATCAGATACCGCCCTAGTTCTAACCATAAACGATGCCAGCTAGCGATCCGCCGACGTTCCTCCGATGACTCGGCGGGCAGCTTCCGGGAAACCAAAGCTTTTGGGTTCCGGGGGAAGTATGGTTGCAAAGCTGAAACTTAAAGGAATTGACGGAAGGGCACCACCAGGAGTGGAGCCTGCGGCTTAATTTGACTCAACACGGGAAACCTCACCAGGCCCGGACACCGGAAGGATTGACAGATTGAGAGCTCTTTCTTGATTCGGTGGGTGGTGGTGCATGGCCGTTCTTAGTTGGTGGAGCGATTTGTCTGGTTAATTCCGATAACGAACGAGACTCTAGCCTGCTAACTAGGCGT-ATTTCCGACATCTCGAAGGCCCGCCGG-------C-CCGGCGTT--TGCGC-GTCGCGGT--CGCGCGC-GGTTTTTACTGTCGGCGTACAAACAATTCTTCTTAGAGGGACAGGCGGCTTCTAGCCGCACGAGATTGAGCAATAACAGGTCTGTGATGCCCTTAGATGTTCTGGGCCGCACGCGCGCTACACTGAAGGAATCAGCGTG--TCCTCCCTGGCCGAGCGGCCCGGGTAACCCGCTGAACCTCCTTCGTGCTAGGGATTGGGGCTTGCAATTGTTCCCCATGAACGAGGAATTCCCAGTAAGCGCGAGTCATAAGCTCGCGTTGATTACGTCCCTGCCCTTTGTACACACCGCCCGTCGCTACTACCGATTGAATGATTTAGTGAGGTCTTCGGACCGGTACGCGGTGGCGTTTCGACGTCTCCGATGCTGCTGGGAAGATGACCAAACTTGATCATTT------------------------------GGAGTCTAGCATGTGCGCGAGTCATTGGGATT--------------------------------------------C-TGTGCTAAACCTAAAGGCGAAATGAAAGTAAAG---GCG-CGC----C-TC--GCGCGCGCCTAGGGAGGATGGGCGAGAC--------------------------TGA-------ATCTCGCCCCGCACTCCCGGGGCGTCTCGTTCTCATTGCG-AGAAG-AGGCGCACCCAGAGCGTACACGCTGGGACCCGAAAGATGGTGAACTATGCCTGGTCAGGACGAAGTCAGGGGAAACCCTGATGGAGGTCCGTAGCGATTCTGACGTGCAAATCGATCGTCGGAACTGGGTATAGGGGCGAAAGACTAATCGAACCATCTAGTAGCTGGTTCCCTCCAGAAGTTTCCCTCAGGATAGCTGGCGCTCGC---------------------------ATT-TT--GCGAGTCTCATCCGGTAAAGCGAATGATTAGAGGCATTGGGGTCGAAACGGCCTCAACCTATTCTCAAACTTTAAATGGGTGAGATCTCCGGCTTGCTTAAAA-------------------------------------TATACAAGTTGAAGCCGCGAGATCGGA---TC-AGAGTGCCAAGTGGGCCATTTTTGGTAAGCAGAACTGGCGCTGTGGGATGAACCAAACGTGGAGTTAAAGCGCCTAAATCGACGCTTATGGGATACCATGAAAGGCGTTGGTAACTTAAGACAGCAGGACGGTGGCCATGGAA---------------------------------------------------------------------------------------------------------------------------------------------------------------------------------------------------------------------------------------------------------------------------------------------------------------------------------------------------------------------------------------------------------------------------------------------------------------------------------------------------------------------------------------------------------------------------------------------------------------------------------------------------------------------------------------------------------------------------------------------------------------------------------------------------------------------------------------------------------------CATATTGTTAGACAAGAAAGAGGGAAAAAGGAAACTTTTGGATGTATTGGAATAATTTACGCTATAATAGCAATTGGATTACTGGGTTTTGTAGTATGAGCACATCATATATTCACAGTAGGAATAGATGTAGATACACGAGCCTACTTCACATCAGCAACAATAATTATTGCAGTCCCTACAGGAATTAAAATTTTCAGATGATTAGCAACTCTCCATGGAACCCAAGTAAATTACTCCCCACAAATACTATGAGCTCTAGGATTTATTTTTCTATTCACTGTAGGAGGACTCACTGGTGTAGTCCTTGCCAACTCATCAATTGATATCATTCTCCATGACACCTACTACGTTGTAGCTCACTTTCATTATGTATTATCAATAGGTGCAGTATTTGCAATTATAGCAGGACTAATCCACTGATTCCCATTATTCACAGGATTCTCAATAAATAATAAACTTTTAAAAATTCAATTCCTAGTAATATTTATTGGAGTAAACATAACTTTTTTCCCTCAACATTTTCTAGGATTAAGAGGTATACCACGGCGATATTCTGATTACCCAGATGCTTACCTCTCTTGAAACCTCGTATCTTCAGTAGGCTCTCTCATTTCAACAGTAAGAATTCTATTCTTTATCTTTATCATATGAGAAAGAATAGCATCTCTACGTAAAAATACCTTCCCAAATCACATACCATCTTCAGTTGAATGACTTCAA----------------------------------------------------------------------------------------------------------------------------------------------------------------------------------------------------------------------------------------------------------------------------------------------------------------------------------------------------------------------------------------------------------------------------------------------------------------------------------------------------------------------------------------------------------------------------------------------------------------------------------------------------------------------------------------------------------------------------------------------------------------------------------------------------------------------------------------------------------------------------------------------------------------------------------------------------------------------------------------------------------------------------------------------------------------------------------------------------------------------------------------------------------------------------------------------------------------------------------------------------------------------------------------------------------------------------------------------------------------------------------------------------------------------------------------------------------------------------------------------------------------------------------------------------------------------------------------------------------------------------------------------------------------------------------------------------------------------------------------------------------------------------------------------------------------------------------------------------------------------------------------------------------------------------------------------------------------------------------------------------------------------------------------------------------------------------------------------------------------------------------------------------------------------------------------------------------------------------------------------------------------------------------------------------------------------------------------------------------------------------------------------------------------------------------------------------------------------------------------------------------------------------------------------------------------------------------------------------------------------------------------------------------------------------------------------------------------------------------------------------------------------------------------------------------------------------------------------------------------------------------------------------------------------------------------------------------------------------------------------------------------------------------------------------------------------------------------------------------------------------------------------------------------------------------------------------------------------------------------------------------------------------------------------------------------------------------------------------------------------------------------------------------------------------------------------------------------------------------------------------------------------------------------------------------------------------------------------------------------------------------------------------------------------------------------------------------------------------------------------------------------------------------------------------------------------------------------------------------------------------------------------------------------------------------------------------------------------------------------------------------------------------------------------------------------------------------------------------------------------------------------------------------------------------------------------------------------------------------------------------------------------------------------------------------------------------------------------------------------------------------------------------------------------------------------------------------------------------------------------------------------------------------------------------------------------------------------------------------------------------------------------------------------------------------------------------------------------------------------------------------------------------------------------------------------------------------------------------------------------------------------------------------------------------------------------------------------------------------------------------------------------------------------------------------------------------------------------------------------------------------------------------------------------------------------------------------------------------------------------------------------------------------------------------------------------------------------------------------------------------------------------------------------------------------------------------------------------------------------------------------------------------------------------------------------------------------------------------------------------------------------------------------------------------------------------------------------------------------------------------------------------------------------------------------------------------------------------------------------------------------------------------------------------------------------------------------------------------------------------------------------------------------------------------------------------------------------------------------------------------------------------------------------------------------------------------------------------------------------------------------------------------------------------------------------------------------------------------------------------------------------------------------------------------------------------------------------------------------------------------------------------------------------------------------------------------------------------------------------------------------------------------------------------------------------------------------------------------------------------------------------------------------------------------------------------------------------------------------------------------------------------------------------------------------------------------------------------------------------------------------------------------------------------------------------------------------------------------------------------------------------------------------------------------------------------------------------------------------------------------------------------------------------------------------------------------------------------------------------------------------------------------------------------------------------------------------------------------------------------------------------------------------------------------------------------------------------------------------------------------------------------------------------------------------------------------------------------------------------------------------------------------------------------------------------------------------------------------------------------------------------------------------------------------------------------------------------------------------------------------------------------------------------------------------------------------------------------------------------------------------------------------------------------------------------------------------------------------------------------------------------------------------------------------------------------------------------------------------------------------------------------------------------------------------------------------------------------------------------------------------------------------------------------------------------------------------------------------------------------------------------------------------------------------------------------------------------------------------------------------------------------------------------------------------------------------------------------------------------------------------------------------------------------------------------------------------------------------------------------------------------------------------------------------------------------------------------------------------------------------------------------------------------------------------------------------------------------------------------------------------------------------------------------------------------------------------------------------------
>Ampedus_balteatus
CATGTCTTTTTGATTA-TAATTTAAGGTTTAATCTGCTCAATGAG---GA-TTTAAATTGCCGCGGTATTTTGACCGTGCAAAGGTAGCATAATAATTAGTTTTTTTATTGAAAGCTGGAATGAATGATTGGACGAGAAAATTACTGTCT-CTTTATGATT-TAATTTTAAATTTAACTTTTGAGTAAAAAGGCTCAAATTTGACTTAAAGACGAGAAGACCCTATAGAGTTTAATA-TTTC---------------TT-GAT------------TTATCA-TAATTTTA----GTAT-TT-----ATTTTTGTTAA-GTT-AA--GT-------TT------------------TATTTGGTTGGGGTGACTAGAA-GATTGATAAAACTCTTC------------TT-TATT-T-T-T--ATCAATGATTTTTGAA-TGGATAATCTGGT-GTTT-ACCAAATTTAATA-AAAATTACCTTAGGGATAACAGCGTAATTTTCTTTTAGAGTTCTTATTGGAAGGGAAGTTTGCGACCTCGATGTTGGATTAAAATTTATTTC-TGGCGCAGAAGCT-TGAAT-ATTGAGTCTGTTCGACTTTTAAAATTTTACATGATCTGAGTTTGTCTCAAAGATTAAGCCATGCATGTCTCAGTACAAGCCGAATTAAGGTGAAACCGCGAAAGGCTCATTAAATCAGTTATGGTTCCTTAG--------ATCGTACCCACGTTTACTTGGATAAC-TGTGGTAATTCTAGAGCTAATACATGCAAACAGAGCTCCGACCGGAGACGGAAGGAGCGCTTTTATTAGATCAAAACCAATCGGCGGCG-GTCGCC-----TCGCGC-GTCCGTCGTCGTTCGCCCT-GGCGAATCTGAATAACTTTACGCCGATCGCACGGT-CTCGCACCGGCGACGCATCTTTCAAATGTCTGCCTTATCAACTGTCGATGGTAGGTTCCGTGCCTACCATGGTCGTAACGGGTAACGGGGAATCAGGGTTCGATTCCGGAGAGGGAGCCTGAGAAACGGCTACCACATCCAAGGAAGGCAGCAGGCGCGCAAATTACCCACTCCCGGCACGGGGAGGTAGTGACGAAAAATAACGATACGGGACTCATCCGAGGCCCCGTAATCGGAATGAGCACACTCTAAACCCTTTAACGAGGATCAATTGGAGGGCAAGTCTGGTGCCAGCAGCCGCGGTAATTCCAGCTCCAATAGCGTATATTAAAGTTGTTGCGGTTAAAAAGCTCGTAGTCGAATCTGTGTCCCGCGCCGCCGGTTCATCGCTCGCGGTGTTTAACTGGCGTGTT--TACGCGGGACGTCCT-GCCGGTGGGC-TTAGCCC---------------GCG----------------------------------------AG--GGCGGCCCAACTT-GCGAATCCCGCCGCGGTGCTCTTCGCTGAGTGTCGAGGCGGGCCGGCACGTTTACTTTGAACAAATTAGAGTGCTTAAAGCAGGCTAAAACTTCGCCTGAATACCGTGTGCATGGAATAATGGAATAGGACCTCGGTTCTATTTTGTTGGTTTTCGGAACCCCGAGGTAATGATTAATAGGAACGGATGGGGGCATTCGTATTGCGACGTTAGAGGTGAAATTCTTGGATCGTCGCAAGACGGACGGAAGCGAAAGCATTTGCCAAAAACGCTTTCATTGATCAAGAACGAAAGTTAGAGGTTCGAAGGCGATCAGATACCGCCCTAGTTCTAACCATAAACGATGCCAGCTAGCGATCCGCCGACGTTCCTCCGATGACTCGGCGGGCAGCTTCCGGGAAACCAAAGCTTTTGGGTTCCGGGGGAAGTATGGTTGCAAAGCTGAAACTTAAAGGAATTGACGGAAGGGCACCACCAGGAGTGGAGCCTGCGGCTTAATTTGACTCAACACGGGAAACCTCACCAGGCCCGGACACCGGAAGGATTGACAGATTGAGAGCTCTTTCTTGATTCGGTGGGTGGTGGTGCATGGCCGTTCTTAGTTGGTGGAGCGATTTGTCTGGTTAATTCCGATAACGAACGAGACTCTAGCCTGCTAACTAGGCGT-ATTTCCGACATCTCGAAGGCCCGCCGG----GC-C-GGCGCGTT--CGCGC-GTCGCGTTC-CGCGCGC-GGTTTTTACTGTCGGCGTACAAACAATTCTTCTTAGAGGGACAGGCGGCTTCTAGCCGCACGAGATTGAGCAATAACAGGTCTGTGATGCCCTTAGATGTTCTGGGCCGCACGCGCGCTACACTGAAGGAATCAGCGTG--TCCTCCCTGGCCGAGCGGCCCGGGTAACCCGCTGAACCTCCTTCGTGCTAGGGATTGGGGCTTGCAATTGTTCCCCATGAACGAGGAATTCCCAGTAAGCGCGAGTCATAAGCTCGCGTTGATTACGTCCCTGCCCTTTGTACACACCGCCCGTCGCTACTACCGATTGAATGATTTAGTGAGGTTCTCGGACCGGTACGCGGTGGCGTTTCGACGTCTCCGATGCTGCTGGGAAGATGACCAAACTTGATCATTT------------------------------GGAGTCTAGCATGTGCGCGAGTCATTGGGACA--------------------------------------------C-GTAGCTAAACCTAAAGGCGAAATGAAAGTGAAG---GCG-CGC----C-TC--GCGCGCGCCTAGGGAGGATGGGCGACGT--CCCGCGA-------------GGGAGCA-------CCGTCGCCCCGCACTCCCGGGGCGTCTCGTTCTCATCGCG-AGAAG-AGGCGCACCCAGAGCGTACACGCTGGGACCCGAAAGATGGTGAACTATGCCTGGTCAGGACGAAGTCAGGGGAAACCCTGATGGAGGTCCGTAGCGATTCTGACGTGCAAATCGATCGTCGGAACTGGGTATAGGGGCGAAAGACTAATCGAACCATCTAGTAGCTGGTTCCCTCC-GAAGTTTCCCTCAGGATAGCTGGCGCTCGTAC--------------------AA--ACTT-TT--ACGAGTCTCATCCGGTAAAGCGAATGATTAGAGGCATTGGGGTCGAAACGGCCTCAACCTATTCTCAAACTTTAAATGGGTGAGATCTCCGGCTTGCTTGAACTA---------------------------------CTGTTTTCAGTTGAAGCCGCGAGATCGGA---TC-AGAGTGCCAAGTGGGCCATTTTTGGTAAGCAGAACTGGCGCTGTGGGATGAACCAAACGCGGAGTTAAAGCGCCTAAATCGACGCTTATGGGATACCATGAAAGGCGTTGGTAACTTAAGACAGCAGGACGGTGGCCATGGAA------------------------------------------------------------------------------------------------------------------------------------------------------------------------------------------------------------------------------------------------------------------------------------------------------------------------------------------------------------------------------------------------------------------------------------------------------------------------------------------------------------------------------------------------------------------------------------------------------------------------------------------------------------------------------------------------------------------------------------------------------------------------------------------------------------------------------------------------------------------ATTGTCAGACAAGAAAGAGGAAAAAAAGAAACATTTGGATCAATCGGAATAATTTACGCAATAATAGCAATTGGACTTCTAGGATTTGTTGTATGAGCACACCATATATTCACAGTAGGAATAGATGTTGACACCCGAGCCTATTTTACATCTGCCACAATAATTATTGCCGTTCCAACAGGAATCAAAATCTTCAGATGACTAGCTACCCTTCACGGAACTCAAATAAACTACTCACCACAAATACTTTGAGCATTAGGATTCATTTTCCTATTCACAGTAGGAGGATTAACAGGAGTAGTCCTTGCTAACTCATCAATTGATATTATCCTTCACGACACGTACTATGTAGTAGCCCATTTTCACTATGTCCTRTCRATAGGAGCAGTATTCGCAATTATAGCTGGACTTATCCACTGATTCCCCCTATTTACAGGGTTCTCCCTTAACAACAAAATACTTAAAATTCAATTCTTCACAATATTTATTGGAGTAAATCTAACATTTTTCCCCCAACACTTTCTTGGACTAAGAGGAATACCACGACGATATTCTGATTACCCAGACGCCTACCTTTCATGAAATCTTGTTTCCTCAGTAGGATCCTTAATCTCAACAGTAAGAATCTTATTCTTTATCTTTATCCTATGAGAAAGAATAACATCTTTACGACAAAACGTATTTTCAAACCAAATAACTTCATCAATTGAATGATTCCAA----------------------------------------------------------------------------------------------------------------------------------------------------------------------------------------------------------------------------------------------------------------------------------------------------------------------------------------------------------------------------------------------------------------------------------------------------------------------------------------------------------------------------------------------------------------------------------------------------------------------------------------------------------------------------------------------------------------------------------------------------------------------------------------------------------------------------------------------------------------------------------------------------------------------------------------------------------------------------------------------------------------------------------------------------------------------------------------------------------------------------------------------------------------------------------------------------------------------------------------------------------------------------------------------------------------------------------------------------------------------------------------------------------------------------------------------------------------------------------------------------------------------------------------------------------------------------------------------------------------------------------------------------------------------------------------------------------------------------------------------------------------------------------------------------------------------------------------------------------------------------------------------------------------------------------------------------------------------------------------------------------------------------------------------------------------------------------------------------------------------------------------------------------------------------------------------------------------------------------------------------------------------------------------------------------------------------------------------------------------------------------------------------------------------------------------------------------------------------------------------------------------------------------------------------------------------------------------------------------------------------------------------------------------------------------------------------------------------------------------------------------------------------------------------------------------------------------------------------------------------------------------------------------------------------------------------------------------------------------------------------------------------------------------------------------------------------------------------------------------------------------------------------------------------------------------------------------------------------------------------------------------------------------------------------------------------------------------------------------------------------------------------------------------------------------------------------------------------------------------------------------------------------------------------------------------------------------------------------------------------------------------------------------------------------------------------------------------------------------------------------------------------------------------------------------------------------------------------------------------------------------------------------------------------------------------------------------------------------------------------------------------------------------------------------------------------------------------------------------------------------------------------------------------------------------------------------------------------------------------------------------------------------------------------------------------------------------------------------------------------------------------------------------------------------------------------------------------------------------------------------------------------------------------------------------------------------------------------------------------------------------------------------------------------------------------------------------------------------------------------------------------------------------------------------------------------------------------------------------------------------------------------------------------------------------------------------------------------------------------------------------------------------------------------------------------------------------------------------------------------------------------------------------------------------------------------------------------------------------------------------------------------------------------------------------------------------------------------------------------------------------------------------------------------------------------------------------------------------------------------------------------------------------------------------------------------------------------------------------------------------------------------------------------------------------------------------------------------------------------------------------------------------------------------------------------------------------------------------------------------------------------------------------------------------------------------------------------------------------------------------------------------------------------------------------------------------------------------------------------------------------------------------------------------------------------------------------------------------------------------------------------------------------------------------------------------------------------------------------------------------------------------------------------------------------------------------------------------------------------------------------------------------------------------------------------------------------------------------------------------------------------------------------------------------------------------------------------------------------------------------------------------------------------------------------------------------------------------------------------------------------------------------------------------------------------------------------------------------------------------------------------------------------------------------------------------------------------------------------------------------------------------------------------------------------------------------------------------------------------------------------------------------------------------------------------------------------------------------------------------------------------------------------------------------------------------------------------------------------------------------------------------------------------------------------------------------------------------------------------------------------------------------------------------------------------------------------------------------------------------------------------------------------------------------------------------------------------------------------------------------------------------------------------------------------------------------------------------------------------------------------------------------------------------------------------------------------------------------------------------------------------------------------------------------------------------------------------------------------------------------------------------------------------------------------------------------------------------------------------------------------------------------------------------------------------------------------------------------------------------------------------------------------------------------------------------------------------------------------------------------------------------------------------------------------------------------------------------------------------------------------------------------------------------------------------------------------------------------------------------------------------------------------------------------------------------------------------------------------------------------------------------------------------------------------------------------------------------------------------------------------------------------------------------------------------------------------------------------------------------------------------------------------------------------------------------------------------------------------
>Athous_haemorrhoidalis
CATGTCCTTTTGATTA-TAATTTAAGGTCTGATCTGCTCAATGAG---GA-TTTAAATTGCCGCGGTATCTTGACCGTGCAAAGGTAGCATAATAATTAGTTTTTTTATTGAAAGCTGGAATGAATGATTGGACGAGAAAATTTCTGTCT-CTGGTAAATT-TATTTTTAAACTTTACTTTTAAGTTAAAAGGCTTAGATGTTTTTTAAAGACGAGAAGACCCCATAGAGTTTTACA-TTCT---------------TT-TTT------------ATAAGCAGTTTTTGG----TTAT--------TAAATTTTTTT-ATT-ATTTTAG------GA------------------TGTTTGGTTGGGGTGACTTAAA-GATTTAATTAACTCTTT------------AA-ATAG-T-T-A--ATCATTGATTAGTGAA-TATGAAATCTGAT--TTT-TTCAAATTTAAAA-CAAATTACCTTGGGGATAACAGCGTAATTTCTTTTTAGAGTTCTTATTGAAAGGGAAGTTTGCGACCTCGATGTTGGATTAAAATTAATTTT-TGGTGCAGAAGCT-TGAAA-ATTGGGTCTGTTCGACCTTTAAAATTTTACATGATCTGAGTTTGTCTCAAAGATTAAGCCATGCATGTCTCAGTACAAGCCGAATTAAGGTGAAACCGCGAAAGGCTCATTAAATCAGTTATGGTTCCTTAG--------ATCGTACCCACATTTACTTGGATAAC-TGTGGTAATTCTAGAGCTAATACATGCAAACAGAGCTCCGACCGGAGACGGAAGGAGCGCTTTTATTAGATCAAAACCAATCGGCGGCG-GGCGCAA-----------GCTCGTCGTCGTTCACTCT-GGTGAATCTGAATAACTTTCTGCTGATCGCACGGT-CTAGCACCGGCGACGCATCTTTCAAATGTCTGCCTTATCAACTGTCGATGGTAGGTTCCGTGCCTACCATGGTCGTAACGGGTAACGGGGAATCAGGGTTCGATTCCGGAGAGGGAGCCTGAGAAACGGCTACCACATCCAAGGAAGGCAGCAGGCGCGCAAATTACCCACTCCCGGCACGGGGAGGTAGTGACGAAAAATAACGATACGGGACTCATCCGAGGCCCCGTAATCGGAATGAGTACACTCTAAACCCTTTAACGAGGATCAATTGGAGGGCAAGTCTGGTGCCAGCAGCCGCGGTAATTCCAGCTCCAATAGCGTATATTAAAGTTGTTGCGGTTAAAAAGCTCGTAGTCGAATCTGTGTCCCGCGCCGCCGGTTCATCGCTCGCGGTGTTTAACTGGCGTGTC----CGCGGGACGTCCT-GCCGGTGGGC-TTAGCTC---------------GCG----------------------------------------AG--GGCGGCCCAACTT--TCAATCCCGCCGCGGTGCTCTTCACTGAGTGTCGAGGCGGGCCGGCACGTTTACTTTGAACAAATTAGAGTGCTTAAAGCAGGCTAAAACTTCGCCTGAATACTGTGTGCATGGAATAATGGAATAGGACCTCGGTTCTATTTTGTTGGTTTTCGGAACCCCGAGGTAATGATTAATAGGAACGGATGGGGGCATTCGTATTGCGACGTTAGAGGTGAAATTCTTGGATCGTCGCAAGACGGACAGAAGCGAAAGCATTTGCCAAAAACGCTTTCATTGATCAAGAACGAAAGTTAGAGGTTCGAAGGCGATCAGATACCGCCCTAGTTCTAACCATAAACGATGCCAGCTAGCGATCCGCCGACGTTCCTCCGATGACTCGGCGGGCAGCTTCCGGGAAACCAAAGCTTTTGGGTTCCGGGGGAAGTATGGTTGCAAAGCTGAAACTTAAAGGAATTGACGGAAGGGCACCACCAGGAGTGGAGCCTGCGGCTTAATTTGACTCAACACGGGAAACCTCACCAGGCCCGGACACCGGAAGGATTGACAGATTGAGAGCTCTTTCTTGATTCGGTGGGTGGTGGTGCATGGCCGTTCTTAGTTGGTGGAGCGATTTGTCTGGTTAATTCCGATAACGAACGAGACTCTAGCCTGCTAACTAGGCGT-ATTTCCGACATCTCGAAGGCCCGCCGG-------C-CCGGCGTT--TGCGC-GTCGCGGT--CGCGCGC-GGTTTTTACTGTCGGCGTACAAACAATTCTTCTTAGAGGGACAGGCGGCTTCTAGCCGCACGAGATTGAGCAATAACAGGTCTGTGATGCCCTTAGATGTTCTGGGCCGCACGCGCGCTACACTGAAGGAATCAGCGTG--TCCTCCCTGGCCGAGCGGCCCGGGTAACCCGCTGAACCTCCTTCGTGCTAGGGATTGGGGCTTGCAATTGTTCCCCATGAACGAGGAATTCCCAGTAAGCGCGAGTCATAAGCTCGCGTTGATTACGTCCCTGCCCTTTGTACACACCGCCCGTCGCTACTACCGATTGAATGATTTAGTGAGGTCTTCGGACCGGTACGCGGTGGCGTTTCGACGTCTCCGATGCTGCTGGGAAGATGACCAAACTTGATCATTT------------------------------GGAGTCTAGCATGTGCGCGAGTCATTGGGATT--------------------------------------------C-TGTGCTAAACCTAAAGGCGAAATGAAAGTGAAG---GCG-CGC----C-TC--GCGCGCGCCTAGGGAGGATGGGCGAGAA--AA----------------------AGA-------ATCTCGCCCCGCACTCCCGGGGCGTCTCGTTCTCATTGCG-AGAAG-AGGCGCACCCAGAGCGTACACGCTGGGACCCGAAAGATGGTGAACTATGCCTGGTCAGGACGAAGTCAGGGGAAACCCTGATGGAGGTCCGTAGCGATTCTGACGTGCAAATCGATCGTCGGAACTGGGTATAGGGGCGAAAGACTAATCGAACCATCTAGTAGCTGGTTCCCTCC-GAAGTTTCCCTCAGGATAGCTGGCGCTCGC---------------------------ATT-TT--GCGAGTCTCATCCGGTAAAGCGAATGATTAGAGGCATTGGGGTCGAAACGGCCTCAACCTATTCTCAAACTTTAAATGGGTGAGATCTCCGGCTTGCTTAAAT-------------------------------------AC-ACAAGTTGAAGCCGCGAGATCGGA---TC-AGAGTGCCAAGTGGGCCATTTTTGGTAAGCAGAACTGGCGCTGTGGGATGAACCAAACGTGGAGTTAAAGCGCCTAAATCGACGCTTATGGGATACCATGAAAGGCGTTGGTAACTTAAGACAGCAGGACGGTGGCCATGGAA---------------------------------------------------------------------------------------------------------------------------------------------------------------------------------------------------------------------------------------------------------------------------------------------------------------------------------------------------------------------------------------------------------------------------------------------------------------------------------------------------------------------------------------------------------------------------------------------------------------------------------------------------------------------------------------------------------------------------------------------------------------------------------------------------------------------------------------------------------------CACATTGTAAGACAAGAAAGAGGAAAAAAAGAAACCTTTGGATGTATTGGTATAATTTACGCAATAATAGCAATTGGACTTCTAGGATTCGTAGTATGAGCTCATCACATATTTACTGTTGGTATAGATGTAGATACTCGTGCTTACTTTACTTCAGCCACAATAATTATTGCTGTTCCAACAGGAATCAAAATTTTCAGATGATTAGCTACTCTTCACGGTACACAAATCAACTACTCCCCTCAAATATTATGAGCCCTAGGATTCATTTTCCTTTTCACTGTAGGAGGACTAACAGGTGTTGTATTAGCAAACTCTTCCATCGACATTATTCTTCACGATACCTACTACGTAGTAGCACACTTCCACTATGTCCTTTCTATAGGAGCCGTCTTTGCTATTATAGGAGGATTAATTCATTGATTCCCACTATTCACAGGCTTCTCCCTAAATAACAAACTATTAAAAATTCAATTCCTAACAATATTTATTGGTGTAAACATAACCTTCTTTCCTCAACATTTTCTAGGACTAAGAGGAATACCTCGACGTTATTCTGACTACCCAGATGCTTACCTAGCATGAAATCTAGTATCATCAGTAGGATCTCTAATTTCCACAGTAAGAATTCTATTCTTTATCTTCATCATATGAGAAAGAATAACATCATTACGTAAAAATATTTTCTCAAACCACATACCTTCCTCTATTGAA-GGCTACAA----------------------------------------------------------------------------------------------------------------------------------------------------------------------------------------------------------------------------------------------------------------------------------------------------------------------------------------------------------------------------------------------------------------------------------------------------------------------------------------------------------------------------------------------------------------------------------------------------------------------------------------------------------------------------------------------------------------------------------------------------------------------------------------------------------------------------------------------------------------------------------------------------------------------------------------------------------------------------------------------------------------------------------------------------------------------------------------------------------------------------------------------------------------------------------------------------------------------------------------------------------------------------------------------------------------------------------------------------------------------------------------------------------------------------------------------------------------------------------------------------------------------------------------------------------------------------------------------------------------------------------------------------------------------------------------------------------------------------------------------------------------------------------------------------------------------------------------------------------------------------------------------------------------------------------------------------------------------------------------------------------------------------------------------------------------------------------------------------------------------------------------------------------------------------------------------------------------------------------------------------------------------------------------------------------------------------------------------------------------------------------------------------------------------------------------------------------------------------------------------------------------------------------------------------------------------------------------------------------------------------------------------------------------------------------------------------------------------------------------------------------------------------------------------------------------------------------------------------------------------------------------------------------------------------------------------------------------------------------------------------------------------------------------------------------------------------------------------------------------------------------------------------------------------------------------------------------------------------------------------------------------------------------------------------------------------------------------------------------------------------------------------------------------------------------------------------------------------------------------------------------------------------------------------------------------------------------------------------------------------------------------------------------------------------------------------------------------------------------------------------------------------------------------------------------------------------------------------------------------------------------------------------------------------------------------------------------------------------------------------------------------------------------------------------------------------------------------------------------------------------------------------------------------------------------------------------------------------------------------------------------------------------------------------------------------------------------------------------------------------------------------------------------------------------------------------------------------------------------------------------------------------------------------------------------------------------------------------------------------------------------------------------------------------------------------------------------------------------------------------------------------------------------------------------------------------------------------------------------------------------------------------------------------------------------------------------------------------------------------------------------------------------------------------------------------------------------------------------------------------------------------------------------------------------------------------------------------------------------------------------------------------------------------------------------------------------------------------------------------------------------------------------------------------------------------------------------------------------------------------------------------------------------------------------------------------------------------------------------------------------------------------------------------------------------------------------------------------------------------------------------------------------------------------------------------------------------------------------------------------------------------------------------------------------------------------------------------------------------------------------------------------------------------------------------------------------------------------------------------------------------------------------------------------------------------------------------------------------------------------------------------------------------------------------------------------------------------------------------------------------------------------------------------------------------------------------------------------------------------------------------------------------------------------------------------------------------------------------------------------------------------------------------------------------------------------------------------------------------------------------------------------------------------------------------------------------------------------------------------------------------------------------------------------------------------------------------------------------------------------------------------------------------------------------------------------------------------------------------------------------------------------------------------------------------------------------------------------------------------------------------------------------------------------------------------------------------------------------------------------------------------------------------------------------------------------------------------------------------------------------------------------------------------------------------------------------------------------------------------------------------------------------------------------------------------------------------------------------------------------------------------------------------------------------------------------------------------------------------------------------------------------------------------------------------------------------------------------------------------------------------------------------------------------------------------------------------------------------------------------------------------------------------------------------------------------------------------------------------------------------------------------------------------------------------------------------------------------------------------------------------------------------------------------------------------------------------------------------------------------------------------------------------------------------------------------------------------------------------------------------------------------------------------------------------------------------------------------------------------------------------------------------------------------------------------------------------------------------------------------------------------------------------------------------------------------------------------------------------------------------------------------------------------------------------------------------------------------------------------------------------------------------------------------------------------------------------------------------------------------------------------------------------------------------------------------------------------------------------
>Cardiophorinae_BMNH_679341
CATGTCCTTTTGATTA-TAATTTAAGGTCTAATCTGCTCAATGAA---GA-TTTAAATAGCCGCGGTATTTTGACCGTGCAAAGGTAGCATAATAATTAGCTTTTTGATTGAGAGCTGGAATGAATGATTGGACGAGAAAGCTACTGTCT-CTTTCTTAAA----AATTGAATTTAACTTTTTAGTGAAAAGGCTAAAATTTTAATTAAAGACGAGAAGACCCTATAGAGTTTAATT-TTCT---------------TT-ATT------------ATACTTTTTGTTTTG----GTAT-------TA-----ATTTA-ATA-GTTTAAAA-A-T-AA------------------AATTTAATTGGGGTGATTAAGA-GACTTGAATAACTCTCT-----------TAG-CTTA-T---A--ATCATTGATTTGTGAA-TTTTGATTCTAAA--TTTATTTAATTTTAAAA-CAAATTACCTTAGGGATAACAGCGTAATTTTACTTTAGAGTTCTTATTGCAAGTAGAGTTTGCGACCTCGATGTTGGATTAAAATTAATTAT-TGGCGCAGTAGTT-AAA--------------------------------------------TTGTCTCAAAGATTAAGCCATGCATGTCTCAGTACAAGCCGAATTAAGGTGAAACCGCGAAAGGCTCATTAAATCAGTTATGGTTCCTTAG--------ATCGTACCCAAATTTACTTGGATAAC-TGTGGTAATTCTAGAGCTAATACATGCAAACAGAGCTCCGACCGGAGACGGAAGGAGCGCTTTTATTAGATCAAAACCAATCGGCGGCG-GGTGCGA-----------GCTCGTCGTCGTTCAATCT-GGCGAATCTGAATAACTTTCTGCTGATCGCACGGT-CTAGCACCGGCGACGCATCTTTCAAATGTCTGCCTTATCAACTGTCGATGGTAGGTTCCGTGCCTACCATGGTCGTAACGGGTAACGGGGAATCAGGGTTCGATTCCGGAGAGGGAGCCTGAGAAACGGCTACCACATCCAAGGAAGGCAGCAGGCGCGCAAATTACCCACTCCCGGCACGGGGAGGTAGTGACGAAAAATAACGATACGGGACTCATCCGAGGCCCCGTAATCGGAATGAGTACACTCTAAACCCTATAACGAGGATCAATTGGAGGGCAAGTCTGGTGCCAGCAGCCGCGGTAATTCCAGCTCCAATAGCGTATATTAAAGTTGTTGCGGTTAAAAAGCTCGTAGTCGAATCTGTGTCTCGCGCCGCCGGTTCATCGCTCGCGGTGTTTAACTGGCGTGTC--TCCGCGAGACGTCCT-GCCGGTGGGC-TTAGCCC---------------GCG----------------------------------------AG--GGCGGCCCAACTCTTCGAATCCCGCCGCGGTGCTCTTCATTGAGTGTCGAGGCGGGCCGGCACGTTTACTTTGAACAAATTAGAGTGCTTAAAGCAGGCTAAAACTTCGCCTGAATACCGTGTGCATGGAATAATGGAATAGGACCTCGGTTCTATTTTGTTGGTTTTCGGAACCCCGAGGTAATGATTAATAGGAACGGATGGGGGCATTCGTATTGCGACGTTAGAGGTGAAATTCTTGGATCGTCGCAAGACGGACGGAAGCGAAAGCATTTGCCAAAAACGCTTTCATTGATCAAGAACGAAAGTTAGAGGTTCGAAGGCGATCAGATACCGCCCTAGTTCTAACCATAAACGATGCCAGCTAGCGATCCGCCGACGTTCCTCCGATGACTCGGCGGGCAGCTTCCGGGAAACCAAAGCTTTTGGGTTCCGGGGGAAGTATGGTTGCAAAGCTGAAACTTAAAGGAATTGACGGAAGGGCACCACCAGGAGTGGAGCCTGCGGCTTAATTTGACTCAACACGGGAAACCTCACCAGGCCCGGACACCGGAAGGATTGACAGATTGAGAGCTCTTTCTTGATTCGGTGGGTGGTGGTGCATGGCCGTTCTTAGTTGGTGGAGCGATTTGTCTGGTTAATTCCGATAACGAACGAGACTCTAGCCTGCTAAATAGGCGTCTTTTCCGACATCTCGAAGGCCAGCCGG-------C-CCGGCGTT--CGCGC-GTCGAGGT--CGTGCGC-GGTTTTTACTGTCGGCGTACTATAATATCTTCTTAGAGGGACAGGCGGCTTCTAGCCGCACGAGATTGAGCAATAACAGGTCTGTGATGCCCTTAGATGTTCTGGGCCGCACGCGCGCTACACTGAAGGAATCAGCGTG--TCCTCCCTGGCCGAGCGGCCCGGGTAACCCGCTGAACCTCCTTCGTGCTAGGGATTGGGGCTTGCAATTGTTCCCCATGAACGAGGAATTCCCAGTAAGCGCGAGTCATAAGCTCGCGTTGATTACGTCCCTGCCCTTTGTACACACCGCCCGTCGCTACTACCGATTGAATGATTTAGTGAGGTCTTCGGACCGGTACGCGGTGGCGTTTCGACGTTGCCGATGCTGCTGGGAAGATGACCAAACTTGATCATTT-------------------------------GAGTCTAGCATGTGCGCGAGTCATTGGGAC----------------------------------------------TTTAACTAAACCTAAAGGCGTAATGAAAGTGAAG---GCG-TGC----C-TC--GCGCACGTCGAGGGAGGATGAGCGGCCG--TCTG------------------------------AGACCGCTCCGCACTCCCCGGGCGTCTCGTTCTCATCGCG-AGAAG-AGGCGCACCTAGAGCGTACACGCTGGGACCCGAAAGATGGTGAACTATGCCTGGTCAGGACGAAGTCAGGGGAAACCCTGATGGAGGTCCGTAGCGATTCTGACGTGCAAATCGATCGTCGGAACTGGGTATAGGGGCGAAAGACTAATCGAACCATCTAGTAGCTGGTTCCCTCC-GAAGTTTCCCTCAGGATAGCTGGCGCTCGAGAGCG------------------------T-GA--TTGAGTCTCATCCGGTAAAGCGAATGATTAGAGGCATTGGGGTCGAAACGGCCTCAACCTATTCTCAAACTTTAAATGGGTGAGATCTCCGGCTTGCTTAAAC--------------------------------------------GGTGAAGCCGCGAGATCGGA---TC-AGAGTGCCAAGTGGGCCATTTTTGGTAAGCAGAACTGGCGCTGTGGGATGAACCAAACGCGGAGTTAAAGCGCCTCAATCGACGCTTATGGGATACCATGAAAGGCGTTGGTAACTTAAGACAGCAGGACGGTGGCCATGGAA---------------------------------------------------------------------------------------------------------------------------------------------------------------------------------------------------------------------------------------------------------------------------------------------------------------------------------------------------------------------------------------------------------------------------------------------------------------------------------------------------------------------------------------------------------------------------------------------------------------------------------------------------------------------------------------------------------------------------------------------------------------------------------------------------------------------------------------------------------------CACATTGTAAGACAAGAAAGTGGAAAGAAGGAAACTTTTGGCGCAATCGGGATAATCTATGCGATAATAGCAATTGGCCTCCTAGGATTTGTTGTATGAGCTCACCACATATTCACTGTAGGAATAGACGTTGACACTCGGGCATACTTTACCTCCGCAACAATAATTATTGCTGTACCTACAGGAATTAAAATTTTCAGATGACTGGCTACTTTACACGGAACAAATATTAACTATTCGCCTCAGATACTTTGAGCCCTAGGGTTTATTTTCTTGTTTACAGTAGGGGGTTTAACAGGAGTGGTACTAGCAAACTCCTCAATTGATATTATCCTTCACGATACTTACTACGTTGTAGCACACTTTCACTACGTCCTATCAATGGGAGCAGTATTTGCTATTATAGGGGGTTTAATCCACTGATACCCCTTATTTACAGGATTTAACATAAACGAAAAGTTACTCAAAATCCAATTCTTTACTATATTCATTGGAGTAAACCTAACATTCTTCCCCCAACATTTTTTAGGTTTAAGAGGGATACCACGACGATACTCTGACTACCCTGACGCTTATCTTTCGTGAAATGTAGTCTCATCCATCGGATCATTAATTTCCACAGTAAGAATCTTACTTTTCATTTTTATTATTTGAGAAAGAATAACCTCCTTACGAAAAAATGTATTTTCCTTACAAATATCAACTTCAATCGAGTGGTTCCAG----------------------------------------------------------------------------------------------------------------------------------------------------------------------------------------------------------------------------------------------------------------------------------------------------------------------------------------------------------------------------------------------------------------------------------------------------------------------------------------------------------------------------------------------------------------------------------------------------------------------------------------------------------------------------------------------------------------------------------------------------------------------------------------------------------------------------------------------------------------------------------------------------------------------------------------------------------------------------------------------------------------------------------------------------------------------------------------------------------------------------------------------------------------------------------------------------------------------------------------------------------------------------------------------------------------------------------------------------------------------------------------------------------------------------------------------------------------------------------------------------------------------------------------------------------------------------------------------------------------------------------------------------------------------------------------------------------------------------------------------------------------------------------------------------------------------------------------------------------------------------------------------------------------------------------------------------------------------------------------------------------------------------------------------------------------------------------------------------------------------------------------------------------------------------------------------------------------------------------------------------------------------------------------------------------------------------------------------------------------------------------------------------------------------------------------------------------------------------------------------------------------------------------------------------------------------------------------------------------------------------------------------------------------------------------------------------------------------------------------------------------------------------------------------------------------------------------------------------------------------------------------------------------------------------------------------------------------------------------------------------------------------------------------------------------------------------------------------------------------------------------------------------------------------------------------------------------------------------------------------------------------------------------------------------------------------------------------------------------------------------------------------------------------------------------------------------------------------------------------------------------------------------------------------------------------------------------------------------------------------------------------------------------------------------------------------------------------------------------------------------------------------------------------------------------------------------------------------------------------------------------------------------------------------------------------------------------------------------------------------------------------------------------------------------------------------------------------------------------------------------------------------------------------------------------------------------------------------------------------------------------------------------------------------------------------------------------------------------------------------------------------------------------------------------------------------------------------------------------------------------------------------------------------------------------------------------------------------------------------------------------------------------------------------------------------------------------------------------------------------------------------------------------------------------------------------------------------------------------------------------------------------------------------------------------------------------------------------------------------------------------------------------------------------------------------------------------------------------------------------------------------------------------------------------------------------------------------------------------------------------------------------------------------------------------------------------------------------------------------------------------------------------------------------------------------------------------------------------------------------------------------------------------------------------------------------------------------------------------------------------------------------------------------------------------------------------------------------------------------------------------------------------------------------------------------------------------------------------------------------------------------------------------------------------------------------------------------------------------------------------------------------------------------------------------------------------------------------------------------------------------------------------------------------------------------------------------------------------------------------------------------------------------------------------------------------------------------------------------------------------------------------------------------------------------------------------------------------------------------------------------------------------------------------------------------------------------------------------------------------------------------------------------------------------------------------------------------------------------------------------------------------------------------------------------------------------------------------------------------------------------------------------------------------------------------------------------------------------------------------------------------------------------------------------------------------------------------------------------------------------------------------------------------------------------------------------------------------------------------------------------------------------------------------------------------------------------------------------------------------------------------------------------------------------------------------------------------------------------------------------------------------------------------------------------------------------------------------------------------------------------------------------------------------------------------------------------------------------------------------------------------------------------------------------------------------------------------------------------------------------------------------------------------------------------------------------------------------------------------------------------------------------------------------------------------------------------------------------------------------------------------------------------------------------------------------------------------------------------------------------------------------------------------------------------------------------------------------------------------------------------------------------------------------------------------------------------------------------------------------------------------------------------------------------------------------------------------------------------------------------------------------------------------------------------------------------------------------------------------------------------------------------------------------------------------------------------------------------------------------------------------------------------------------------------------------------------------------------------------------------------------------------------------------------------------------------------------------------------------------------------------------------------------------------------------------------------------------------------------------------------------------------------------------------------------------------------------------------------
>Cebrio_sp_BMNH_679376
CATGTCTTTTTGATAA-TAATTTAAGGTTTAATCTGCTCAATGAG---GA-GTTAAATTGCCGCGGTATTTTGACCGTGCAAAGGTAGCATAATAATTAGTTTTTTGATTGAAAGCTGGAATGAATGATTGGACGAGAAGATAGCTGTCT-CTTTCTTATT-TATTTTTTAATTTATCTTTTAAGTAAAAAGGCTTAAATTTATATAAAAGACGAGAAGACCCTATAGAGTTTGATA-GTTA---------------TT-TGA------------TTTATATTATTTTGG-------------TATTTTATTAGTTT-ATG-TTGATTA------AC------------------TATTTAGTTGGGGTGACTAAAA-GATTTAATAAACTCTTT-----------TAA-TTTA-C---A--ATCATTGATTTTTGAA-TTTGTAATCTAAT--TTT-ATTAAGTTTAAGA-TAAATTACCTTAGGGATAACAGCGTAATTTTTCTTTAGAGTTCTTATTGTAAGGGAAGTTTACGACCTCGATGTTGGATTAAAGTTTATTTT-TGGTGCAAGGGCT-GGAAA-ATTGAGTCTGTTCGACTTTTAAAACTTTACATGATCTGAG-TTGTCTCAAAGATTAAGCCATGCATGTCTCAGTACAAGCCGAATTAAGGTGAAACCGCGAAAGGCTCATTAAATCAGTTATGGTTCCTTAG--------ATCGTACCCACATTTACTTGGATAAC-TGTGGTAATTCTAGAGCTAATACATGCAAACAGAGCTCCGACCGGAGACGGAAGGAGCGCTTTTATTAGATCAAAACCAATCGGCGGCG-GTCGCT-----CCGAGC-GTCCGTCGTCGTTCGCCTT-GGCGAATCTGAATAACTTTAAGCAGATCGCACGGT-CTCGCACCGGCGACGCATCTTTCAAATGTCTGCCTTATCAACTGTCGATGGTAGGTTCCGTGCCTACCATGGTAGTAACGGGTAACGGGGAATCAGGGTTCGATTCCGGAGAGGGAGCCTGAGAAACGGCTACCACATCCAAGGAAGGCAGCAGGCGCGCAAATTACCCACTCCCGGCACGGGGAGGTAGTGACGAAAAATAACGATACGGGACTCATCCGAGGCCCCGTAATCGGAATGAGCACACTTTAAATCCTTTAACGAGGATCAATTGGAGGGCAAGTCTGGTGCCAGCAGCCGCGGTAATTCCAGCTCCAATAGCGTATATTAAAGTTGTTGCGGTTAAAAAGCTCGTAGTCGAATCTGTGTCCCGCGCCGCCGGTTCGTCGCTCGCGGCGTTTAACTGGCGTGTT---ACGCGGGACGTCCT-GCCGGTGGGC-TTAGCCC---------------GCG----------------------------------------AG--GGCGGCCCAACTT-GCGAATCCCGCCGCGGTGCTCTTCGCTGAGTGTCGAGGCGGGCCGGCACGTTTACTTTGAACAAATTAGAGTGCTTAAAGCAGGCTAAAACTTCGCCTGAATACAATCTGCATGGAATAATGGAATAGGACCTCGGTTCTATTTTGTTGGTTTTCGGAACCCCGAGGTAATGATTAATAGGAACGGATGGGGGCATTCGTATTGCGACGTTAGAGGTGAAATTCTTGGATCGTCGCAAGACGGACGGAAGCGAAAGCATTTGCCAAAAACGCTTTCATTGATCAAGAACGAAAGTTAGAGGTTCGAAGGCGATCAGATACCGCCCTAGTTCTAACCATAAACGATGCCAGCTAGCGATCCGCCGACGTTCCTCCGATGACTCGGCGGGCAGCTTCCGGGAAACCAAAGCTTTTGGGTTCCGGGGGAAGTATGGTTGCAAAGCTGAAACTTAAAGGAATTGACGGAAGGGCACCACCAGGAGTGGAGCCTGCGGCTTAATTTGACTCAACACGGGAAACCTCACCAGGCCCGGACACCGGAAGGATTGACAGATTGAGAGCTCTTTCTTGATTCGGTGGGTGGTGGTGCATGGCCGTTCTTAGTTGGTGGAGCGATTTGTCTGGTTAATTCCGATAACGAACGAGACTCTAGCCTGCTAACTAGGCGT-ACTTCCGACATCTCGAAGGCCCGTAGGG--CTCGC-GGCGCGTT--CGCGC-GTCGCAGTC-CACGCGC-GGTTTTTACTGTCGGCGTACAAACAATTCTTCTTAGAGGGACAGGCGGCTTCTAGCCGCACGAGATTGAGCAATAACAGGTCTGTGATGCCCTTAGATGTTCTGGGCCGCACGCGCGCTACACTGAAGGAATCAGCGTG--TCCTCCCTGGCCGAGCGGCCCGGGTAACCCGTTGAACCTCCTTCGTGCTAGGGATTGGGGCTTGCAATTGTTCCCCATGAACGAGGAATTCCCAGTAAGCGCGAGTCATAAGCTCGCGTTGATTACGTCCCTGCCCTTTGTACACACCGCCCGTCGCTACTACCGATTGAATGATTTAGTGAGGTCTTCGGACCGGTACGCGGTGGCGTTTCGACGTCGCCGATGCTGCTGGGAAGATGACCAAACTTGATCATTT------------------------------GGAGTCTAGCATGTACGCGAGTCATTGGGCAAAAT---------------------------------------GCGATTTACTAAACCCAAAGGCGAAATGAAAGTGAAA---GCG-CGC----C-TC--GCGCGCGCCTAGGGAGGATGGGCGAAGC--GATTCGT----------------TCGT-------GTGTAGCCCCGCACTCCCGGGGCGTCTCGTTCTCATTGCG-AGAAG-AGGCGCACCCAGAGCGTACACGCTGGGACCCGAAAGATGGTGAACTATGCCTGGTCAGGACGAAGTCAGGGGAAACCCTGATGGAGGTCCGTAGCGATTCTGACGTGCAAATCGATCGTCGGAACTGGGTATAGGGGCGAAAGACTAATCGAACCATCTAGTAGCTGGTTCCCTCC-GAAGTTTCCCTCAGGATAGCTGGCGCTCGTTATT------------------AA--TATT-GC--GCGAGTCTCATCCGGTAAAGCGAATGATTAGAGGCATTGGGGTCGAAACGGCCTCAACCTATTCTCAAACTTTAAATGGGTGAGATCTCCGGCTTGCTTAAACGA-----------------------------------------CGCTGAAGCCGCGAGATCGGA---TC-AGAGTGCCAAGTGGGCCATTTTTGGTAAGCAGAACTGGCGCTGTGGGATGAACCAAACGCGGAGTTAAAGCGCCTAAATCTACGCTTATGGGATACCATGAAAGGCGTTGGTAACTTAAGACAGCAGGACGG-GGCCATGGAA---------------------------------------------------------------------------------------------------------------------------------------------------------------------------------------------------------------------------------------------------------------------------------------------------------------------------------------------------------------------------------------------------------------------------------------------------------------------------------------------------------------------------------------------------------------------------------------------------------------------------------------------------------------------------------------------------------------------------------------------------------------------------------------------------------------------------------------------------------------CACATTGTAAGCCAAGAAAGAGGTAAAAAAGAAACATTTGGGTCAATTGGTATAATTTATGCAATAATAGCAATCGGACTTTTAGGGTTTGTTGTTTGAGCCCATCATATATTTACCGTGGGTATAGATGTAGATACACGAGCTTATTTCACCTCTGCCACAATAATTATTGCTGTTCCTACAGGAATCAAAATTTTTAGATGATTAGCTACCTTGCACGGAACTCAGATTAACTACTCCCCTCAAATACTGTGAGCTTTAGGATTCATTTTCTTATTTACTGTCGGAGGTTTAACAGGCGTAGTTCTTGCAAATTCGTCAATTGACATTATTCTCCACGACACATACTATGTTGTAGCCCACTTTCATTATGTTCTTTCAATAGGAGCAGTTTTTGCAATTATAGGAGGATTAATTCATTGATTTCCTTTATTTACAGGATTTTCTCTTAACAACAAAATACTTAAAATTCAATTTTTAACAATATTCATTGGAGTAAATATAACCTTTTTCCCCCAACATTTCTTAGGATTAAGAGGTATGCCTCGTCGATACTCTGATTATCCAGATGCCTATATAACCTGAAATCTAATCTCATCAATTGGGTCACTAATTTCAACTGTAAGAATCTTATTTTTTATTTTTATTATCTGAGAAAGTATAACCTCTATACGAAAAAATATTTTCTCAATCCAGATAACTTCTTCTATCGAATGATTGCAA----------------------------------------------------------------------------------------------------------------------------------------------------------------------------------------------------------------------------------------------------------------------------------------------------------------------------------------------------------------------------------------------------------------------------------------------------------------------------------------------------------------------------------------------------------------------------------------------------------------------------------------------------------------------------------------------------------------------------------------------------------------------------------------------------------------------------------------------------------------------------------------------------------------------------------------------------------------------------------------------------------------------------------------------------------------------------------------------------------------------------------------------------------------------------------------------------------------------------------------------------------------------------------------------------------------------------------------------------------------------------------------------------------------------------------------------------------------------------------------------------------------------------------------------------------------------------------------------------------------------------------------------------------------------------------------------------------------------------------------------------------------------------------------------------------------------------------------------------------------------------------------------------------------------------------------------------------------------------------------------------------------------------------------------------------------------------------------------------------------------------------------------------------------------------------------------------------------------------------------------------------------------------------------------------------------------------------------------------------------------------------------------------------------------------------------------------------------------------------------------------------------------------------------------------------------------------------------------------------------------------------------------------------------------------------------------------------------------------------------------------------------------------------------------------------------------------------------------------------------------------------------------------------------------------------------------------------------------------------------------------------------------------------------------------------------------------------------------------------------------------------------------------------------------------------------------------------------------------------------------------------------------------------------------------------------------------------------------------------------------------------------------------------------------------------------------------------------------------------------------------------------------------------------------------------------------------------------------------------------------------------------------------------------------------------------------------------------------------------------------------------------------------------------------------------------------------------------------------------------------------------------------------------------------------------------------------------------------------------------------------------------------------------------------------------------------------------------------------------------------------------------------------------------------------------------------------------------------------------------------------------------------------------------------------------------------------------------------------------------------------------------------------------------------------------------------------------------------------------------------------------------------------------------------------------------------------------------------------------------------------------------------------------------------------------------------------------------------------------------------------------------------------------------------------------------------------------------------------------------------------------------------------------------------------------------------------------------------------------------------------------------------------------------------------------------------------------------------------------------------------------------------------------------------------------------------------------------------------------------------------------------------------------------------------------------------------------------------------------------------------------------------------------------------------------------------------------------------------------------------------------------------------------------------------------------------------------------------------------------------------------------------------------------------------------------------------------------------------------------------------------------------------------------------------------------------------------------------------------------------------------------------------------------------------------------------------------------------------------------------------------------------------------------------------------------------------------------------------------------------------------------------------------------------------------------------------------------------------------------------------------------------------------------------------------------------------------------------------------------------------------------------------------------------------------------------------------------------------------------------------------------------------------------------------------------------------------------------------------------------------------------------------------------------------------------------------------------------------------------------------------------------------------------------------------------------------------------------------------------------------------------------------------------------------------------------------------------------------------------------------------------------------------------------------------------------------------------------------------------------------------------------------------------------------------------------------------------------------------------------------------------------------------------------------------------------------------------------------------------------------------------------------------------------------------------------------------------------------------------------------------------------------------------------------------------------------------------------------------------------------------------------------------------------------------------------------------------------------------------------------------------------------------------------------------------------------------------------------------------------------------------------------------------------------------------------------------------------------------------------------------------------------------------------------------------------------------------------------------------------------------------------------------------------------------------------------------------------------------------------------------------------------------------------------------------------------------------------------------------------------------------------------------------------------------------------------------------------------------------------------------------------------------------------------------------------------------------------------------------------------------------------------------------------------------------------------------------------------------------------------------------------------------------------------------------------------------------------------------------------------------------------------------------------------------------------------------------------------------------------------------------------------------------------------------------------------------------------------------------------------------------------------------------------------------------------------------------------------------------------------------------------------------------------------------------------------------------------------------
>Agriotes_lineatus
CATGTCCTTTTGATTA-TAATTTAAGGTCTGGTCTGCTCAATGAA---AA-TTTAAATTGCCGCGGTATTTTGACCGTGCAAAGGTAGCATAATAATTAGTTTTTTTATTGAAAGCTGGAATGAATGATTGGACGAGAAAATGACTGTCT-CTTTAAAAAT-TTTTGTTTAATTTAACTTTTAAGTAAGAAGGCTTAAATATTTATTAAAGACGAGAAGACCCTATAGAGTTTTATA-TTTA----------------T-TTA------------GTAATAATTTATTTG----GAAT-TT-----TTTATTTTTTT-ATT-TTTATT-------AA------------------TATTTGGTTGGGGTGACTAAAA-GATTTATTAAACTCTTT-----------TAA-TTTT-A-T-T--ATCATTGATTTGTGAA-TTGTTTATCTATA--TTT-TTTAAATTTAAGA-TAAATTACCTTAGGGATAACAGCGTAATTTCTTTTTAGAGTTCTTATCAATAAAGAAGTTTGCGACCTCGATGTTGGATTAAAATTTATTTT-TGGTGCAAAAGCT-TAAAT-ATTAAGTCTGTTCGACTTTTAAAATTTTACATGATCTGAGT------------------------------------------------------------------------------------------------------------------------------------------------------------------------------------------------------------------------------------------------------------------------------------------------------------------------------------------------------------------------------------------------------------------------------------------------------------------------------------------------------------------------------------------------------------------------------------------------------------------------------------------------------------------------------------------------------------------------------------------------------------------------------------------------------------------------------------------------------------------------------------------------------------------------------------------------------------------------------------------------------------------------------------------------------------------------------------------------------------------------------------------------------------------------------------------------------------------------------------------------------------------------------------------------------------------------------------------------------------------------------------------------------------------------------------------------------------------------------------------------------------------------------------------------------------------------------------------------------------------------------------------------------------------------------------------------------------------------------------------------------------------------------------------------------------------------------------------------------------------------------------------------------------------------------------------------------------------------------------------------------------------------------------------------------------GGAGTCTAGCATGTGCGCGAGTCATTGGGAGG--------------------------------------------CACTAGCTAAACCTAAAGGCGAAATGAAAGTGAAG---GCG-CGC----C-TC--GCGCGCGCCGAGGGAGGATGGGCGACGA--TCCGAGG-----------CAACGACGG-------TCGAAGCCCCGCACTCCCGGGGCGTCTCGTTCTCATCGCG-AGAAG-AGGCGCACCCAGAGCGTACACGCTGGGACCCGAAAGATGGTGAACTATGCCTGGTGAGGACGAAGTCAGGGGAAACCCTGATGGAGGTCCGTAGCGATTCTGACGTGCAAATCGATCGTCGGAACTGGGTATAGGGGCGAAAGACTAATCGAACCATCTAGTAGCTGGTTCCCTCC-GAAGTTTCCCTCAGGATAGCTGGCGCTCGC---------------------------TAA-AC--GCGAGTCTCATCCGGTAAAGCGAATGATTAGAGGCATTGGGGTCGAAACGGCCTCAACCTATTCTCAAACTTTAAATGGGTGAGATCTCCGGCTTGCTTGAAAC------------------------------------GTTAGTTCTTGAAGCCGCGAGATCGGA---TC-AGAGTGCCAAGTGGGCCACTTTTGGTAAGCAGAACTGGCGCTGTGGGATGAACCAAACGCGGAGTTAAAGCGCCTAAATCGACGCTTATGGGATACCATGAAAGGCGTTGGTAACTTAAGACAGCAGGACGGTGGCCATGGAA----------------------------------------------------------------------------------------------------------------------------------------------------------------------------------------------------------------------------------------------------------------------------------------------------------------------------------------------------------------------------------------------------------------------------------------------------------------------------------------------------------------------------------------------------------------------------------------------------------------------------------------------------------------------------------------------------------------------------------------------------------------------------------------------------------------------------------------------------------------ATATTGTTAGCCAAGAAAGAGGAAAAAAGGAAACATTTGGTTCAATTGGAATAATTTATGCTATAATAGCAATTGGGCTTCTTGGATTTGTAGTATGAGCTCATCATATATTTACTGTAGGAATAGATGTAGATACCCGAGCATATTTTACCTCAGCAACAATAATTATTGCTGTTCCAACAGGAATTAAAATTTTCAGATGACTAGCTACACTACACGGAACTCAAATTAACTATTCACCCCAAATACTATGAGCACTAGGCTTTATTTTCTTATTTACTGTAGGAGGATTAACAGGAGTTGTATTAGCTAATTCCTCTATTGATATTATCCTACATGATACCTACTATGTAGTTGCCCATTTCCATTATGTTCTATCAATAGGTGCAGTATTCGCCATTATAGGCGGATTAATCCACTGATTCCCTCTATTCACAGGATTTTCATTAAATAATAAATTACTAAAAATACAATTCTTTACAATATTCATTGGAGTAAACATAACATTCTTCCCTCAACACTTTTTAGGGTTAAGAGGAATGCCACGACGATACTCAGATTATCCTGATGCCTACTTATCATGAAATTTAATTTCATCAGTAGGATCATTAATCTCCACAGTTAGAATTTTATTCTTCATTTTCATTATATGAGAAAGAATAACATCATTACGTAAAAATGTATTTTCAAATCAAATATCATCATCAATTGAATGATCACAA----------------------------------------------------------------------------------------------------------------------------------------------------------------------------------------------------------------------------------------------------------------------------------------------------------------------------------------------------------------------------------------------------------------------------------------------------------------------------------------------------------------------------------------------------------------------------------------------------------------------------------------------------------------------------------------------------------------------------------------------------------------------------------------------------------------------------------------------------------------------------------------------------------------------------------------------------------------------------------------------------------------------------------------------------------------------------------------------------------------------------------------------------------------------------------------------------------------------------------------------------------------------------------------------------------------------------------------------------------------------------------------------------------------------------------------------------------------------------------------------------------------------------------------------------------------------------------------------------------------------------------------------------------------------------------------------------------------------------------------------------------------------------------------------------------------------------------------------------------------------------------------------------------------------------------------------------------------------------------------------------------------------------------------------------------------------------------------------------------------------------------------------------------------------------------------------------------------------------------------------------------------------------------------------------------------------------------------------------------------------------------------------------------------------------------------------------------------------------------------------------------------------------------------------------------------------------------------------------------------------------------------------------------------------------------------------------------------------------------------------------------------------------------------------------------------------------------------------------------------------------------------------------------------------------------------------------------------------------------------------------------------------------------------------------------------------------------------------------------------------------------------------------------------------------------------------------------------------------------------------------------------------------------------------------------------------------------------------------------------------------------------------------------------------------------------------------------------------------------------------------------------------------------------------------------------------------------------------------------------------------------------------------------------------------------------------------------------------------------------------------------------------------------------------------------------------------------------------------------------------------------------------------------------------------------------------------------------------------------------------------------------------------------------------------------------------------------------------------------------------------------------------------------------------------------------------------------------------------------------------------------------------------------------------------------------------------------------------------------------------------------------------------------------------------------------------------------------------------------------------------------------------------------------------------------------------------------------------------------------------------------------------------------------------------------------------------------------------------------------------------------------------------------------------------------------------------------------------------------------------------------------------------------------------------------------------------------------------------------------------------------------------------------------------------------------------------------------------------------------------------------------------------------------------------------------------------------------------------------------------------------------------------------------------------------------------------------------------------------------------------------------------------------------------------------------------------------------------------------------------------------------------------------------------------------------------------------------------------------------------------------------------------------------------------------------------------------------------------------------------------------------------------------------------------------------------------------------------------------------------------------------------------------------------------------------------------------------------------------------------------------------------------------------------------------------------------------------------------------------------------------------------------------------------------------------------------------------------------------------------------------------------------------------------------------------------------------------------------------------------------------------------------------------------------------------------------------------------------------------------------------------------------------------------------------------------------------------------------------------------------------------------------------------------------------------------------------------------------------------------------------------------------------------------------------------------------------------------------------------------------------------------------------------------------------------------------------------------------------------------------------------------------------------------------------------------------------------------------------------------------------------------------------------------------------------------------------------------------------------------------------------------------------------------------------------------------------------------------------------------------------------------------------------------------------------------------------------------------------------------------------------------------------------------------------------------------------------------------------------------------------------------------------------------------------------------------------------------------------------------------------------------------------------------------------------------------------------------------------------------------------------------------------------------------------------------------------------------------------------------------------------------------------------------------------------------------------------------------------------------------------------------------------------------------------------------------------------------------------------------------------------------------------------------------------------------------------------------------------------------------------------------------------------------------------------------------------------------------------------------------------------------------------------------------------------------------------------------------------------------------------------------------------------------------------------------------------------------------------------------------------------------------------------------------------------------------------------------------------------------------------------------------------------------------------------------------------------------------------------------------------------------------------------------------------------------------------------------------------------------------------------------------------------------------------------------------------------------------------------------------------------------------------------------------------------------------------------------------------
>Panspoeus_guttatus
-ATGTCTTTTTGATAA-TAATTTAAGGTTTAATCTGCTCAATGAG---TA-TTTAAATTGCCGCGGTATTATGACCGTGCAAAGGTAGCATAATAATTAGTTTCTTTATTGGGAGCTGGAATGAATGATTGGACAAGAAAATTTCTGTCT-CTTTTAGACT-TTTTTTTTAACTTAATTTATAAGTAAAAAAGCTTATATGATTATTAAAGACGAGAAGACCCTATAGAGTTTAATA-TTTAA------------
>Pterotarsus_bimaculatus
---------------------------------------------------------------------------------------------------------------------------------------------------------------------------------------------------------------------------------------------------------------
>Aplotarsus_incanus
CATGTCTTTTTGATTA-TAATTTAAGGTCTAATCTGCTCAATGAG---GA-TTTAAATTGCCGCGGTATTTTGACCGTGCAAAGGTAGCATAATAATTAGTTTTTTTATTGAAAGCTGGAATGAACGATTGGACGAGAGAATAGCTGTCT-CTGAAGGATT-ATTTTTTGAATTTAACTTTTAAGTTAAAAGGCTTAAATTAATTTTAAAGACGAGAAGACCCTATAGAGTTTGATG-ACTT---------------TG-TGT------------ATTAAGAATTTTTGG----TT---AT-----TT-ATATTTTA-ATA-TTTTTC-------GT------------------TATTTGGTTGGGGTGATCTGAA-GATTAAATAAACTCTTCT----------ATA-TTTA-T-T-A--GTCACTGATTTGTGAA-CATATAATCTAAT--TTT-TTTAAATTTAAAA-TAAATTACCTTAGGGATAACAGCGTAATTTTTCTTTAGAGTTCTTATTAAAAGAAAAGTTTGCGACCTCGATGTTGGATTAAAATTAATTTT-TGGTGCAGGAGCT-AAAAA-ATTGGGTCTGTTCGACCTTTAAAATTTTACATGATCTGAGT------------------------------------------------------------------------------------------------------------------------------------------------------------------------------------------------------------------------------------------------------------------------------------------------------------------------------------------------------------------------------------------------------------------------------------------------------------------------------------------------------------------------------------------------------------------------------------------------------------------------------------------------------------------------------------------------------------------------------------------------------------------------------------------------------------------------------------------------------------------------------------------------------------------------------------------------------------------------------------------------------------------------------------------------------------------------------------------------------------------------------------------------------------------------------------------------------------------------------------------------------------------------------------------------------------------------------------------------------------------------------------------------------------------------------------------------------------------------------------------------------------------------------------------------------------------------------------------------------------------------------------------------------------------------------------------------------------------------------------------------------------------------------------------------------------------------------------------------------------------------------------------------------------------------------------------------------------------------------------------------------------------------------------------------------------GGAGTCTAGCATGTGCGCGAGTCATTGGGATT--------------------------------------------C-TGTGCTAAACCTAAAGGCGAAATGAAAGTGAAG---GCG-CGC----C-TC--GCGCGCGCCTAGGGAGGATGGGCGAGTC--------------------------AGA-------AACTCGCCCCGCACTCCCGGGGCGTCTCGTTCTCATTGCG-AGAAG-AGGCGCACCCAGAGCGTACACGCTGGGACCCGAAAGATGGTGAACTATGCCTGGTCAGGACGAAGTCAGGGGAAACCCTGATGGAGGTCCGTAGCGATTCTGACGTGCAAATCGATCGTCGGAACTGGGTATAGGGGCGAAAGACTAATCGAACCATCTAGTAGCTGGTTCCCTCC-GAAGTTTCCCTCAGGATAGCTGGCGCTCGC---------------------------AAC-TT--GCGAGTCTCATCCGGTAAAGCGAATGATTAGAGGCATTGGGGTCGAAACGGCCTCAACCTATTCTCAAACTTTAAATGGGTGAGATCTCCGGCTTGCTTAAAC-------------------------------------AC---AAGTTGAAGCCGCGAGATCGGA---TC-AGAGTGCCAAGTGGGCCATTTTTGGTAAGCAGAACTGGCGCTGTGGGATGAACCAAACGTGGAGTTAAAGCGCCTAAATCGACGCTTATGGGATACCATGAAAGGCGTTGGTAACTTAAGACAGCAGGACGGTGGCCATGGAA---------------------------------------------------------------------------------------------------------------------------------------------------------------------------------------------------------------------------------------------------------------------------------------------------------------------------------------------------------------------------------------------------------------------------------------------------------------------------------------------------------------------------------------------------------------------------------------------------------------------------------------------------------------------------------------------------------------------------------------------------------------------------------------------------------------------------------------------------------------CACATTGTTAGTCAAGAAAGAGGAAAAAAGGAAACCTTTGGCTGCATTGGAATAATTTACGCTATAATAACAATTGGATTATTGGGATTCGTAGTTTGAGCCCACCACATATTTACTGTAGGTATAGATGTTGACACCCGTGCATACTTTACTTCAGCAACAATAATCATTGCAGTACCAACAGGAATCAAAATTTTTAGGTGATTAGCCACTCTCCATGGAACTCAAATCAACTATTCTCCTCAAATATTATGAGCACTGGGCTTCATTTTTCTTTTCACTGTAGGAGGGCTAACAGGTGTTGTACTAGCTAATTCCTCAATCGATATTATTCTACATGACACCTATTATGTAGTAGCTCATTTCCATTATGTTCTATCAATAGGAGCAGTATTTGCTATTATAGCAGGATTAATTCACTGATTTCCCTTATTCACAGGATTCTCCTTAAATGATAAATTACTAAAAATTCAGTTTATAGGAATATTCATTGGAGTAAACTTAACTTTTTTTCCTCAACATTTCCTAGGATTAAGAGGTATACCTCGACGATATTCTGATTACCCAGATGCATACTTAACATGAAATTTAGTTTCATCTGTAGGATCACTAATTTCTACTGTAAGAATTTTATTCTTCATCTTTATCCTATGAGAAAGAATAGCATCGTTACGAAAAAATATTTTTTCAAATCAAATGTCTTCCTCAATTGAA-------------------------------------------------------------------------------------------------------------------------------------------------------------------------------------------------------------------------------------------------------------------------------------------------------------------------------------------------------------------------------------------------------------------------------------------------------------------------------------------------------------------------------------------------------------------------------------------------------------------------------------------------------------------------------------------------------------------------------------------------------------------------------------------------------------------------------------------------------------------------------------------------------------------------------------------------------------------------------------------------------------------------------------------------------------------------------------------------------------------------------------------------------------------------------------------------------------------------------------------------------------------------------------------------------------------------------------------------------------------------------------------------------------------------------------------------------------------------------------------------------------------------------------------------------------------------------------------------------------------------------------------------------------------------------------------------------------------------------------------------------------------------------------------------------------------------------------------------------------------------------------------------------------------------------------------------------------------------------------------------------------------------------------------------------------------------------------------------------------------------------------------------------------------------------------------------------------------------------------------------------------------------------------------------------------------------------------------------------------------------------------------------------------------------------------------------------------------------------------------------------------------------------------------------------------------------------------------------------------------------------------------------------------------------------------------------------------------------------------------------------------------------------------------------------------------------------------------------------------------------------------------------------------------------------------------------------------------------------------------------------------------------------------------------------------------------------------------------------------------------------------------------------------------------------------------------------------------------------------------------------------------------------------------------------------------------------------------------------------------------------------------------------------------------------------------------------------------------------------------------------------------------------------------------------------------------------------------------------------------------------------------------------------------------------------------------------------------------------------------------------------------------------------------------------------------------------------------------------------------------------------------------------------------------------------------------------------------------------------------------------------------------------------------------------------------------------------------------------------------------------------------------------------------------------------------------------------------------------------------------------------------------------------------------------------------------------------------------------------------------------------------------------------------------------------------------------------------------------------------------------------------------------------------------------------------------------------------------------------------------------------------------------------------------------------------------------------------------------------------------------------------------------------------------------------------------------------------------------------------------------------------------------------------------------------------------------------------------------------------------------------------------------------------------------------------------------------------------------------------------------------------------------------------------------------------------------------------------------------------------------------------------------------------------------------------------------------------------------------------------------------------------------------------------------------------------------------------------------------------------------------------------------------------------------------------------------------------------------------------------------------------------------------------------------------------------------------------------------------------------------------------------------------------------------------------------------------------------------------------------------------------------------------------------------------------------------------------------------------------------------------------------------------------------------------------------------------------------------------------------------------------------------------------------------------------------------------------------------------------------------------------------------------------------------------------------------------------------------------------------------------------------------------------------------------------------------------------------------------------------------------------------------------------------------------------------------------------------------------------------------------------------------------------------------------------------------------------------------------------------------------------------------------------------------------------------------------------------------------------------------------------------------------------------------------------------------------------------------------------------------------------------------------------------------------------------------------------------------------------------------------------------------------------------------------------------------------------------------------------------------------------------------------------------------------------------------------------------------------------------------------------------------------------------------------------------------------------------------------------------------------------------------------------------------------------------------------------------------------------------------------------------------------------------------------------------------------------------------------------------------------------------------------------------------------------------------------------------------------------------------------------------------------------------------------------------------------------------------------------------------------------------------------------------------------------------------------------------------------------------------------------------------------------------------------------------------------------------------------------------------------------------------------------------------------------------------------------------------------------------------------------------------------------------------------------------------------------------------------------------------------------------------------------------------------------------------------------------------------------------------------------------------------------------------------------------------------------------------------------------------------------------------------------------------------------------------------------------------------------------------------------------------------------------------------------------------------------------------------------------------------------------------------------------------------------------------------------------------------------------------------------------------------------------------------------------------------------------------------------------------------------------------------------------------------------------------------------------------------------
>Ophidius_sp_COL021
CATGTCCTTTTGATTA-TAATTTAAGGTCTAATCTGCTCAATGAAT-----ATTAAATTGCCGCGGTATTTTGACCGTGCGAAGGTAGCATAATAATTAGTTTTTTTATTGAAAGCTGGAATGAATGATTGGACGAGAAAGCGACTGTCT-CTGGATAAAT-TTTTATTGAATTTAACTTTTCAGTTAAAAGGCTGAAATTTTTTTGAAAGACGAGAAGACCCCATAGAGTTTAATA-TTTT--GTTATGTTTCGGTCT-TTA------------GGTTATTAGTAGTCG----GGAT-TT---------TTTCTTA-A------------------------------------TATTTAGTTGGGGTGACTAGAA-GATTTACTAAACTCTTTTA---------TAA-ATTA--------ATCAATGATTTTTGAA-TGTTTAATCTAGT--TTTATCTAAATTTAGAC-TAAATTACCTTGGGGATAACAGCGTAATTTCTTTTTAGAGTTCTTATTGAAAAGGAAGTTTGCGACCTCGATGTTGGATTAAAATTAATTTT-TGGTGCAGAAGCT-GAAAATATTAGGTCTGTTCGACCTTTAAAATTTTACATGATCTGAGTTTGTCTCAAAGATTAAGCCATGCATGTCTCAGTACAAGCCGAATTAAGGTGAAACCGCGAAAGGCTCATTAAATCAGTTATGGTTCCTTAG--------ATCGTACCCACATTTACTTGGATAAC-TGTGGTAATTCTAGAGCTAATACATGCAAACAGAGCTCCGACCGGAGACGGAAGGAGCGCTTTTATTAGATCAAAACCAATCGGCGGCG-GGCGTCT-----CGCGC-GTCCGTCGTCGTTCACTCT-GGTGAATCTGAATAACTTTCTGCTGATCGCACGGT-CTCGCACCGGCGACGCATCTTTCAAATGTCTGCCTTATCAACTGTCGATGGTAGGTTCCGTGCCTACCATGGTCGTAACGGGTAACGGGGAATCAGGGTTCGATTCCGGAGAGGGAGCCTGAGAAACGGCTACCACATCCAAGGAAGGCAGCAGGCGCGCAAATTACCCACTCCCGGCACGGGGAGGTAGTGACGAAAAATAACGATACGGGACTCATCCGAGGCCCCGTAATCGGAATGAGTACACTCTAAACCCTTTAACGAGGATCAATTGGAGGGCAAGTCTGGTGCCAGCAGCCGCGGTAATTCCAGCTCCAATAGCGTATATTAAAGTTGTTGCGGTTAAAAAGCTCGTAGTCGAATCTGTGTCCCGCGCCGCCGGTTCATCGCTCGCGGTGTTTAACTGGCGTGTC----CGCGGGACGTCCT-GCCGGTGGGC-TTAGCCC---------------GCG----------------------------------------AG--GGCGGCCCAACTT--CGAATCCCGCCGCGGTGCTCTTCACTGAGTGTCGAGGCGGGCCGGCACGTTTACTTTGAACAAATTAGAGTGCTTAAAGCAGGCTAAAACTTCGCCTGAATACTGTGTGCATGGAATAATGGAATAGGACCTCGGTTCTATTTTGTTGGTTTTCGGAACCCCGAGGTAATGATTAATAGGAACGGATGGGGGCATTCGTATTGCGACGTTAGAGGTGAAATTCTTGGATCGT--------------------------------------------------------------------------------------------------------------------------------------------------------------------------------------------------------------------------------------------------------------------------------------------------------------------------------------------------------------------------------------------------------------------------------------------------------------------------------------------------------------------------------------------------------------------------------------------------------------------------------------------------------------------------------------------------------------------------------------------------------------------------------------------------------------------------------------------------------------------------------------------------------------------------------------------------------------------GGAGTCTAGCATGTGCGCGAGTCATTGGGACT--------------------------------------------C-TAAACTAAACCTAAAGGCGAAATGAAAGTGAAG---GCG-CGC----C-TC--GCGCGCGCCTAGGGAGGATGGGCGAGGC--T-----------------------ACG-------TCCTCGCCCCGCACTCCCGGGGCGTCTCGTTCTCATCGCG-AGAAG-AGGCGCACCCAGAGCGTACACGCTGGGACCCGAAAGATGGTGAACTATGCCTGGTCAGGACGAAGTCAGGGGAAACCCTGATGGAGGTCCGTAGCGATTCTGACGTGCAAATCGATCGTCGGAACTGGGTATAGGGGCGAAAGACTAATCGAACCATCTAGTAGCTGGTTCCCTCC-GAAGTTTCCCTCAGGATAGCTGGCGCTCGC---------------------------AAT-TT--GCGAGTCTCATCCGGTAAAGCGAATGATTAGAGGCATTGGGGTCGAAACGGCCTCAACCTATTCTCAAACTTTAAATGGGTGAGATCTCCGGCTTGCTTGAAC-------------------------------------------TAGTGAAGCCGCGAGATCGGA---TC-AGAGTGCCAAGTGGGCCACTTTTGGTAAGCAGAACTGGCGCTGTGGGATGAACCAAACGCGGAGTTAAAGCGCCTAAATCGACGCTTATGGGATACCATGAAAGGCGTTGGTAACTTAAGACAGCAGGACGGTGGCCATGGAA---------------------------------------------------------------------------------------------------------------------------------------------------------------------------------------------------------------------------------------------------------------------------------------------------------------------------------------------------------------------------------------------------------------------------------------------------------------------------------------------------------------------------------------------------------------------------------------------------------------------------------------------------------------------------------------------------------------------------------------------------------------------------------------------------------------------------------------------------------------CACATCGTAAGACAGGAAAGAGGAAAAAAGGAAACCTTCGGATGTATTGGTATAATTTATGCAATACTAGCAATTGGACTCCTCGGATTTGTAGTTTGAGCTCACCACATATTCACGGTAGGAATAGATGTTGATACCCGGGCTTATTTTACTTCAGCTACTATAATTATTGCAGTTCCAACCGGAATTAAAATTTTTAGATGGTTAGCAACTCTTCATGGAACCCAAATTAATTACTCTCCTCAAATAATGTGAGCATTAGGCTTTATTTTCCTATTCACAGTAGGAGGTTTAACAGGAGTAGTCTTAGCAAACTCCTCACTTGACATTATCTTACATGATACATATTATGTAGTTGCCCATTTCCACTATGTTCTATCAATAGGTGCAGTATTTGCTATTATAGGTGGATTAATCCATTGATTCCCCCTATTTACAGGATTCTCATTAAACAACAAACTATTAAAAATCCAATTCTTTACAATGTTTATTGGTGTAAACATAACATTCTTCCCCCAACATTTCCTAGGACTAAGAGGAATGCCACGTCGATACTCGGATTACCCGGACGCCTACTTATCATGAAACTTAGTATCATCAGTAGGATCCTTGATCTCAACAGTAAGAATCCTATTCTTTATCTTCATTATATGAGAAAGAATAACATCATTACGAAAAAATATTTTCGCTAATCAAATATCAACCTCAATTGAATGATTACAA----------------------------------------------------------------------------------------------------------------------------------------------------------------------------------------------------------------------------------------------------------------------------------------------------------------------------------------------------------------------------------------------------------------------------------------------------------------------------------------------------------------------------------------------------------------------------------------------------------------------------------------------------------------------------------------------------------------------------------------------------------------------------------------------------------------------------------------------------------------------------------------------------------------------------------------------------------------------------------------------------------------------------------------------------------------------------------------------------------------------------------------------------------------------------------------------------------------------------------------------------------------------------------------------------------------------------------------------------------------------------------------------------------------------------------------------------------------------------------------------------------------------------------------------------------------------------------------------------------------------------------------------------------------------------------------------------------------------------------------------------------------------------------------------------------------------------------------------------------------------------------------------------------------------------------------------------------------------------------------------------------------------------------------------------------------------------------------------------------------------------------------------------------------------------------------------------------------------------------------------------------------------------------------------------------------------------------------------------------------------------------------------------------------------------------------------------------------------------------------------------------------------------------------------------------------------------------------------------------------------------------------------------------------------------------------------------------------------------------------------------------------------------------------------------------------------------------------------------------------------------------------------------------------------------------------------------------------------------------------------------------------------------------------------------------------------------------------------------------------------------------------------------------------------------------------------------------------------------------------------------------------------------------------------------------------------------------------------------------------------------------------------------------------------------------------------------------------------------------------------------------------------------------------------------------------------------------------------------------------------------------------------------------------------------------------------------------------------------------------------------------------------------------------------------------------------------------------------------------------------------------------------------------------------------------------------------------------------------------------------------------------------------------------------------------------------------------------------------------------------------------------------------------------------------------------------------------------------------------------------------------------------------------------------------------------------------------------------------------------------------------------------------------------------------------------------------------------------------------------------------------------------------------------------------------------------------------------------------------------------------------------------------------------------------------------------------------------------------------------------------------------------------------------------------------------------------------------------------------------------------------------------------------------------------------------------------------------------------------------------------------------------------------------------------------------------------------------------------------------------------------------------------------------------------------------------------------------------------------------------------------------------------------------------------------------------------------------------------------------------------------------------------------------------------------------------------------------------------------------------------------------------------------------------------------------------------------------------------------------------------------------------------------------------------------------------------------------------------------------------------------------------------------------------------------------------------------------------------------------------------------------------------------------------------------------------------------------------------------------------------------------------------------------------------------------------------------------------------------------------------------------------------------------------------------------------------------------------------------------------------------------------------------------------------------------------------------------------------------------------------------------------------------------------------------------------------------------------------------------------------------------------------------------------------------------------------------------------------------------------------------------------------------------------------------------------------------------------------------------------------------------------------------------------------------------------------------------------------------------------------------------------------------------------------------------------------------------------------------------------------------------------------------------------------------------------------------------------------------------------------------------------------------------------------------------------------------------------------------------------------------------------------------------------------------------------------------------------------------------------------------------------------------------------------------------------------------------------------------------------------------------------------------------------------------------------------------------------------------------------------------------------------------------------------------------------------------------------------------------------------------------------------------------------------------------------------------------------------------------------------------------------------------------------------------------------------------------------------------------------------------------------------------------------------------------------------------------------------------------------------------------------------------------------------------------------------------------------------------------------------------------------------------------------------------------------------------------------------------------------------------------------------------------------------------------------------------------------------------------------------------------------------------------------------------------------------------------------------------------------------------------------------------------------------------------------------------------------------------------------------------------------------------------------------------------------------------------------------------------------------------------------------------------------------------------------------------------------------------------------------------------------------------------------------------------------------------------------------------------------------------------------------------------------------------------------------------------------------------------------------------------------------------------------------------------------------------------------------------
>Aphileus_sp_COL022
CATGTCCTTTTGATAA-TGATTTAAGGTCTAATCTGCTCAATGAG---GG-ATTAAATTGCCGCGGTATTATGACCGTGCGAAGGTAGCATAATAATTAGCTTTTTTATTGAAAGCTGGAATGAATGATTGGACGAGAAAACATCTGTCT-CTATCAGATT-TTTTTTTGAATTTAACATTTAAGTGAAAAGGCTTAAATTTTTTTAAAAGACGAGAAGACCCTATAGAGTTTTATA-TAAT---------------TT-TAG------------T-TTAAAGATTTTTG----GTAT--------TTGTTTCTTTT-A-A-TTATGAT------TT------------------TATTTGGTTGGGGTGACTAGAA-GAATCATTAAACTCTTC-----------TAT-TATT-T-T----GTTACTGATTTGTAAA-TAATTTTTCTGGA--GTT-TTCAAGTTTAAAA-TAAATTACCTTAGGGATAACAGCGTAATTTCTTCTGAGAGTTCATATTTAAGGAGGAGTTTGCGACCTCGATGTTGGATTAAAATTAATATT-GGGTGCAGTAGCT-CAATT-ATTAGGTCTGTTCGACCTTTAAAATTTTACATGATCTGAGTTTGTCTCAAAGATTAAGCCATGCATGTCTCAGTACAAGCCGAATTAAGGTGAAACCGCGAAAGGCTCATTAAATCAGTTATGGTTCCTTAG--------ATCGTACCCACATTTACTTGGATAAC-TGTGGTAATTCTAGAGCTAATACATGCAAACAGAGCTCCGACCGGAGACGGAAGGAGCGCTTTTATTAGATCAAAACCAATCGGCGGCG-GGTGCGA-----------GCCCGTCGTCGTTCACTCT-GGTGAATCTGAATAACTTTCTGCTGATCGCACGGT-CTAGCACCGGCGACGCATCTTTCAAATGTCTGCCTTATCAACTGTCGATGGTAGGTTCCGTGCCTACCATGGTCGTAACGGGTAACGGGGAATCAGGGTTCGATTCCGGAGAGGGAGCCTGAGAAACGGCTACCACATCCAAGGAAGGCAGCAGGCGCGCAAATTACCCACTCCCGGCACGGGGAGGTAGTGACGAAAAATAACGATACGGGACTCATCCGAGGCCCCGTAATCGGAATGAGTACACTCTAAACCCTTTAACGAGGATCAATTGGAGGGCAAGTCTGGTGCCAGCAGCCGCGGTAATTCCAGCTCCAATAGCGTATATTAAAGTTGTTGCGGTTAAAAAGCTCGTAGTCGAATCTGTGTCCCGCGCCGCCGGTTCATCGCTCGCGGTGTTTAACTGGCGTGTC----CGCGGGACGTCCT-GCCGGTGGGC-TTAGCTC---------------GCG----------------------------------------AG--GGCGGCCCAACTT--CGAATCCCGCCGCGGTGCTCTTCACTGAGTGTCGAGGCGGGCCGGCACGTTTACTTTGAACAAATTAGAGTGCTTAAAGCAGGCTAAAACTTCGCCTGAATACTGTGTGCATGGAATAATGGAATAGGACCTCGGTTCTATTTTGTTGGTTTTCGGAACCCCGAGGTAATGATTAATAGGAACGGATGGGGGCATTCGTATTGCGACGTTAGAGGTGAA---------------------------------------------------------------------------------------------------------------------------------------------------------------------------------------------------------------------------------------------------------------------------------------------------------------------------------------------------------------------------------------------------------------------------------------------------------------------------------------------------------------------------------------------------------------------------------------------------------------------------------------------------------------------------------------------------------------------------------------------------------------------------------------------------------------------------------------------------------------------------------------------------------------------------------------------------------------------------------GGAGTCTAGCATGTGCGCGAGTCATTGGGATT--------------------------------------------C-GTTGCTAAACCTAAAGGCGAAATGAAAGTGAAG---GCG-CGC----C-TA--GCGCGCGCCGAGGGAGGATGGGCGACGC--------------------------ACC-------GCGCCGCCCCGCACTCCCGGGGCGTCTCGTTCTCATCGCG-AGAAG-AGGCGCACCCAGAGCGTACACGCTGGGACCCGAAAGATGGTGAACTATGCCTGGTCAGGACGAAGTCAGGGGAAACCCTGATGGAGGTCCGTAGCGATTCTGACGTGCAAATCGATCGTCGGAACTGGGTATAGGGGCGAAAGACTAATCGAACCATCTAGTAGCTGGTTCCCTCC-GAAGTTTCCCTCAGGATAGCTGGCGCTCGC---------------------------TTT-TC--GCGAGTCTCATCCGGTAAAGCGAATGATTAGAGGCATTGGGGTCGAAACGGCCTCAACCTATTCTCAAACTTTAAATGGGTGAGATCTCCGGCTTGCTTAAAC-------------------------------------GC-CGTTTATGAAGCCGCGAGATCGGA---TC-AGAGTGCCAAGTGGGCCACTTTTGGTAAGCAGAACTGGCGCTGTGGGATGAACCAAACGCGGAGTTAAAGCGCCTAAATCGACGCTTATGGGATACCATGAAAGGCGTTGGTAACTTAAGACAGCAGGACGGTGGCCATGGAA---------------------------------------------------------------------------------------------------------------------------------------------------------------------------------------------------------------------------------------------------------------------------------------------------------------------------------------------------------------------------------------------------------------------------------------------------------------------------------------------------------------------------------------------------------------------------------------------------------------------------------------------------------------------------------------------------------------------------------------------------------------------------------------------------------------------------------------------------------------CATATTGTAAGACAAGAAAGAGGAAAAAAGGAAACCTTCGGGTGTATTGGTATAGTATACGCTATGCTAGCTATTGGATTCCTAGGATTCGTAGTATGAGCTCACCATATATTTACAGTAGGAATAGACGTAGACACTCGGGCCTATTTCACGTCAGCAACAATAATTATTGCCGTACCTACTGGTATCAAAATTTTTAGATGACTAGCAACCCTCCACGGAACCCAAATTAATTACTCTCCCCAAATACTGTGAGCCCTAGGATTCATTTTCCTTTTCACAGTAGGGGGATTGACGGGAGTAGTTCTTGCCAACTCCTCAATCGATATCATTCTACACGATACCTACTACGTAGTTGCCCACTTCCATTACGTTCTATCAATAGGGGCTGTATTCGCCATTATAGGAGGACTTATTCATTGATTCCCCTTATTTACTGGATTTTCATTAAATGAAAAGCTACTGAAAATACAATTCTTAACTATATTCATTGGAGTAAATTTGACATTCTTCCCCCAACACTTCTTAGGCCTAAGAGGTATGCCACGACGATACTCAGATTACCCAGACGCTTATCTGGCCTGAAATGTAGTTTCATCAATTGGATCACTAATCTCTACAGTAAGAATCTTATTCTTCATCTTCATTATATGAGAAAGAATGGCTTCCCTACGTAAAAATGTATTCTCCAATCAAATACCTACATCAATTGAATGATTCCAA----------------------------------------------------------------------------------------------------------------------------------------------------------------------------------------------------------------------------------------------------------------------------------------------------------------------------------------------------------------------------------------------------------------------------------------------------------------------------------------------------------------------------------------------------------------------------------------------------------------------------------------------------------------------------------------------------------------------------------------------------------------------------------------------------------------------------------------------------------------------------------------------------------------------------------------------------------------------------------------------------------------------------------------------------------------------------------------------------------------------------------------------------------------------------------------------------------------------------------------------------------------------------------------------------------------------------------------------------------------------------------------------------------------------------------------------------------------------------------------------------------------------------------------------------------------------------------------------------------------------------------------------------------------------------------------------------------------------------------------------------------------------------------------------------------------------------------------------------------------------------------------------------------------------------------------------------------------------------------------------------------------------------------------------------------------------------------------------------------------------------------------------------------------------------------------------------------------------------------------------------------------------------------------------------------------------------------------------------------------------------------------------------------------------------------------------------------------------------------------------------------------------------------------------------------------------------------------------------------------------------------------------------------------------------------------------------------------------------------------------------------------------------------------------------------------------------------------------------------------------------------------------------------------------------------------------------------------------------------------------------------------------------------------------------------------------------------------------------------------------------------------------------------------------------------------------------------------------------------------------------------------------------------------------------------------------------------------------------------------------------------------------------------------------------------------------------------------------------------------------------------------------------------------------------------------------------------------------------------------------------------------------------------------------------------------------------------------------------------------------------------------------------------------------------------------------------------------------------------------------------------------------------------------------------------------------------------------------------------------------------------------------------------------------------------------------------------------------------------------------------------------------------------------------------------------------------------------------------------------------------------------------------------------------------------------------------------------------------------------------------------------------------------------------------------------------------------------------------------------------------------------------------------------------------------------------------------------------------------------------------------------------------------------------------------------------------------------------------------------------------------------------------------------------------------------------------------------------------------------------------------------------------------------------------------------------------------------------------------------------------------------------------------------------------------------------------------------------------------------------------------------------------------------------------------------------------------------------------------------------------------------------------------------------------------------------------------------------------------------------------------------------------------------------------------------------------------------------------------------------------------------------------------------------------------------------------------------------------------------------------------------------------------------------------------------------------------------------------------------------------------------------------------------------------------------------------------------------------------------------------------------------------------------------------------------------------------------------------------------------------------------------------------------------------------------------------------------------------------------------------------------------------------------------------------------------------------------------------------------------------------------------------------------------------------------------------------------------------------------------------------------------------------------------------------------------------------------------------------------------------------------------------------------------------------------------------------------------------------------------------------------------------------------------------------------------------------------------------------------------------------------------------------------------------------------------------------------------------------------------------------------------------------------------------------------------------------------------------------------------------------------------------------------------------------------------------------------------------------------------------------------------------------------------------------------------------------------------------------------------------------------------------------------------------------------------------------------------------------------------------------------------------------------------------------------------------------------------------------------------------------------------------------------------------------------------------------------------------------------------------------------------------------------------------------------------------------------------------------------------------------------------------------------------------------------------------------------------------------------------------------------------------------------------------------------------------------------------------------------------------------------------------------------------------------------------------------------------------------------------------------------------------------------------------------------------------------------------------------------------------------------------------------------------------------------------------------------------------------------------------------------------------------------------------------------------------------------------------------------------------------------------------------------------------------------------------------------------------------------------------------------------------------------------------------------------------------------------------------------------------------------------------------------------------------------------------------------------------------------------------------------------------------------------------------------------------------------------------------------------------------------------------------------------------------------------------------------------------------------------------------------------------------------------------------------------------------------------------------------------------------------------------------------------------------------------------------------------------------
>Glypheus_sp_COL024
CATGTCTTTTTGATTA-TAATTTAAGGTTTAATCTGCTCAATGAG---AA-TTTAAATTGCCGCGGTATTTTGACCGTGCAAAGGTAGCATAATAATTAGTTTCTTTATTGGAAGCTGGAATGAATGATTGGACGAGAAAATTACTGTCT-CTTCAAAATT-TTTTTTTGAATTTAACTTTTAAGTTAAAAGGCTTAAATGGTTTTCAAAGACGAGAAGACCCTATAGAGTTTTATA-GTTA---------------AT-AAA------------TTTTAAATTTTTTTGG---TTAT-TA-----GTTGGT-TAAA-GTT-TATTGT-------AT------------------TATTTGGTTGGGGTGACTTAAA-GATTTAATAAACTCTTT-----------ATT-TTAT-T------ATCAATGATTTTTGAT-TTTAGAATCTAAT--TTT-TTTAAAGTTAAGA-TAAATTACCTTAGGGATAACAGCGTAATTTCTTTTTAGAGTTCTTATTGAGAAAGAAGTTTGCGACCTCGATGTTGGATTAAAATTTATTTT-CGGTGCAGAAGCTAGAAAA-ATTGGGTCTGTTCGACCTTTAAAATTTTACATGATCTGAGT----------------GCCATGCATGTCTCAGTACAAGCCAAATTAAGGTGAAACCGCGAAAGGCTCATTAAATCAGTTATGGTTCCTTAG--------ATCGTACCCACATTTACTTGGATAAC-TGTGGTAATTCTAGAGCTAATACATGCAAACAGAGCTCCGACCGGAGACGGAAGGAGCGCTTTTATTAGATCAAAACCAATCGGCGGCG-GGCGCGA-----------GCTCGTCGTCGTTCACTCT-GGTGAATCTGAATAACTTTCTGCTGATCGCACGGT-CTAGCACCGGCGACGCATCTTTCAAATGTCTGCCTTATCAACTGTCGATGGTAGGTTCTGTGCCTACCATGGTCGTAACGGGTAACGGGGAATCAGGGTTCGATTCCGGAGAGGGAGCCTGAGAAACGGCTACCACATCCAAGGAAGGCAGCAGGCGCGCAAATTACCCACTCCCGGCACGGGGAGGTAGTGACGAAAAATAACGATACGGGACTCATCCGAGGCCCCGTAATCGGAATGAGTACACTCTAAACCCTTTAACGAGGATCAATTGGAGGGCAAGTCTGGTGCCAGCAGCCGCGGTAATTCCAGCTCCAATAGCGTATATTAAAGTTGTTGCGGTTAAAAAGCTCGTAGTCGAATCTGTGTCTCGCGCCGCCGGTTCATCGCTCGCGGTGTTTAACTGGCGTGTC----CGCGAGACGTCCT-GCCGGTGGGC-TTAGCCC---------------GCG----------------------------------------AG--GGCGGCCCAACTT--TAAATCCCGCCGCGGTGCTCTTCACTGAGTGTCGAGGCGGGCCGGCACGTTTACTTTGAACAAATTAGAGTGCTTAAAGCAGGCTAAAATTTCGCCTGAATACTGTGTGCATGGAATAATGGAATAGGACCTCGGTTCTATTTTGTTGGTTTTCGGAACCCCGAGGTAATGATTAATAGGAACGGATGGGGGCATTCGTATTGCGACGTTAGAGGTGAAATTCTTGGATC----------------------------------------------------------------------------------------------------------------------------------------------------------------------------------------------------------------------------------------------------------------------------------------------------------------------------------------------------------------------------------------------------------------------------------------------------------------------------------------------------------------------------------------------------------------------------------------------------------------------------------------------------------------------------------------------------------------------------------------------------------------------------------------------------------------------------------------------------------------------------------------------------------------------------------------------------------------------GGAGTCTAGCATGTGCGCGAGTCATTGGGATA--------------------------------------------T-TACACTAAACCTAAAGGCGAAATGAAAGTGAAA---GCG-CGC----C-TA--GCGCGCGCCTAGGGAGGATGGGCGGGAT----------------------TCGCGTC-------CAAACGCCCCGCACTCCCGGGGCGTCTCTATCTCATTGCG-AGAAG-AGGCGCACCCAGAGCGTACACGCTGGGACCCGAAAGATGGTGAACTATGCCTGGTCAGGACGAAGTCAGGGGAAACCCTGATGGAGGTCCGTAGCGATTCTGACGTGCAAATCGATCGTCGGAACTGGGTATAGGGGCGAAAGACTAATCGAACCATCTAGTAGCTGGTTCCCTCC-GAAGTTTCCCTCAGGATAGCTGGCGCTCGC---------------------------ATT-TT--GCGAGTCTCATCCGGTAAAGCGAATGATTAGAGGCATTGGGGTCGAAACGGCCTCAACCTATTCTCAAACTTTAAATGGGTGAGATCTCCGGCTTGCTTAAAC-------------------------------------TT--GTTTTTGAAGCCGCGAGATCGGA---TC-AGAGTGCCAAGTGGGCCACTTTTGGTAAGCAGAACTGGCGCTGTGGGATGAACCAAACGCGGAGTTAAAGCGCCTAAATCGACGCTTATGGGATACCATGAAAGGCGTTGGTAACTTAAGACAGCAGGACGGTGGCCATGGAA---------------------------------------------------------------------------------------------------------------------------------------------------------------------------------------------------------------------------------------------------------------------------------------------------------------------------------------------------------------------------------------------------------------------------------------------------------------------------------------------------------------------------------------------------------------------------------------------------------------------------------------------------------------------------------------------------------------------------------------------------------------------------------------------------------------------------------------------------------------CATATTGTAAGACAAGAAAGAGGGAAAAAAGAAACATTTGGTTGTATTGGAATAATTTACGCAATAATAGCAATTGGATTATTGGGATTTGTAGTATGAGCCCACCATATATTTACTGTAGGTATAGATGTTGATACTCGAGCATATTTCACCTCAGCTACAATAATTATTGCTGTTCCTACAGGAATTAAAATTTTTAGTTGACTAGCAACACTTCATGGTACTCAAATTAATTATTCACCTCAAATACTTTGAGCCCTAGGATTTATTTTCCTATTTACTGTTGGTGGTTTAACTGGAGTAGTTTTAGCAAACTCATCAATTGATATTATCCTTCATGATACTTATTATGTTGTTGCCCATTTTCATTACGTTTTATCAATAGGAGCAGTATTTGCAATTATAGGAGGCCTAATTCACTGATTCCCTTTATTTACTGGATTCTCATTAAATAATAAATTATTAAAAATTCAGTTTTTAACTATATTTATTGGAGTAAATATAACTTTCTTTCCTCAACATTTCTTAGGATTAAGTGGTATACCACGACGATACTCTGACTATCCAGACGCCTACTTATCATGAAATTTAGTTTCATCGGTAGGGTCATTAATTTCAACCGTAAGAATTCTTTTCTTTATCTTCATCATATGAGAAAGAATAACATCTCTACGAAAAAACATCTTTTCTAATCAAATGTCTTCATCAATTGAATGGCTGCAA----------------------------------------------------------------------------------------------------------------------------------------------------------------------------------------------------------------------------------------------------------------------------------------------------------------------------------------------------------------------------------------------------------------------------------------------------------------------------------------------------------------------------------------------------------------------------------------------------------------------------------------------------------------------------------------------------------------------------------------------------------------------------------------------------------------------------------------------------------------------------------------------------------------------------------------------------------------------------------------------------------------------------------------------------------------------------------------------------------------------------------------------------------------------------------------------------------------------------------------------------------------------------------------------------------------------------------------------------------------------------------------------------------------------------------------------------------------------------------------------------------------------------------------------------------------------------------------------------------------------------------------------------------------------------------------------------------------------------------------------------------------------------------------------------------------------------------------------------------------------------------------------------------------------------------------------------------------------------------------------------------------------------------------------------------------------------------------------------------------------------------------------------------------------------------------------------------------------------------------------------------------------------------------------------------------------------------------------------------------------------------------------------------------------------------------------------------------------------------------------------------------------------------------------------------------------------------------------------------------------------------------------------------------------------------------------------------------------------------------------------------------------------------------------------------------------------------------------------------------------------------------------------------------------------------------------------------------------------------------------------------------------------------------------------------------------------------------------------------------------------------------------------------------------------------------------------------------------------------------------------------------------------------------------------------------------------------------------------------------------------------------------------------------------------------------------------------------------------------------------------------------------------------------------------------------------------------------------------------------------------------------------------------------------------------------------------------------------------------------------------------------------------------------------------------------------------------------------------------------------------------------------------------------------------------------------------------------------------------------------------------------------------------------------------------------------------------------------------------------------------------------------------------------------------------------------------------------------------------------------------------------------------------------------------------------------------------------------------------------------------------------------------------------------------------------------------------------------------------------------------------------------------------------------------------------------------------------------------------------------------------------------------------------------------------------------------------------------------------------------------------------------------------------------------------------------------------------------------------------------------------------------------------------------------------------------------------------------------------------------------------------------------------------------------------------------------------------------------------------------------------------------------------------------------------------------------------------------------------------------------------------------------------------------------------------------------------------------------------------------------------------------------------------------------------------------------------------------------------------------------------------------------------------------------------------------------------------------------------------------------------------------------------------------------------------------------------------------------------------------------------------------------------------------------------------------------------------------------------------------------------------------------------------------------------------------------------------------------------------------------------------------------------------------------------------------------------------------------------------------------------------------------------------------------------------------------------------------------------------------------------------------------------------------------------------------------------------------------------------------------------------------------------------------------------------------------------------------------------------------------------------------------------------------------------------------------------------------------------------------------------------------------------------------------------------------------------------------------------------------------------------------------------------------------------------------------------------------------------------------------------------------------------------------------------------------------------------------------------------------------------------------------------------------------------------------------------------------------------------------------------------------------------------------------------------------------------------------------------------------------------------------------------------------------------------------------------------------------------------------------------------------------------------------------------------------------------------------------------------------------------------------------------------------------------------------------------------------------------------------------------------------------------------------------------------------------------------------------------------------------------------------------------------------------------------------------------------------------------------------------------------------------------------------------------------------------------------------------------------------------------------------------------------------------------------------------------------------------------------------------------------------------------------------------------------------------------------------------------------------------------------------------------------------------------------------------------------------------------------------------------------------------------------------------------------------------------------------------------------------------------------------------------------------------------------------------------------------------------------------------------------------------------------------------------------------------------------------------------------------------------------------------------------------------------------------------------------------------------------------------------------------------------------------------------------------------------------------------------------------------------------------------------------------------------------------------------------------------------------------------------------------------------------------------------------------------------------------------------------------------------------------------------------------------------------------------------------------------------
>Ascesis_sp_COL025
CATGTCTTTTTGATTA-TAATTTAAGGTTTAATCTGCTCAATGAG---GA-TTTAAATTGCCGCGGTATATTGACCGTGCAAAGGTAGCATAATAATTAGTTTTTTTATTGAAAGCTGGAATGAATGATTGGACGAGAGAATGACTGTCT-CTGATTAATT-TTTTTTTGAAATTAACATTTAAGTAAAAAGGCTTAAATATGTATTAAAGACGAGAAGACCCTATAGAGTTTTATA-TTT-----------------G-CTT------------TTCATAAATTTTTTA----GAAT-TT-----ATTAATTTATA-ATT-TGTTTAG--------------------------TATTTAGTTGGGGTGATTAGAA-GATTAATTAAACTCTTTTTAAA---AA--------------A--ATCAATGATTATTGAT-TCGTTAATCTGAC--TTT-GTCAAATTTAATA-AAAATTACCTTAGGGATAACAGCGTAATTTCTTTTTAGAGTTCTTATTAAAAGAGAAGTTTGCGACCTCGATGTTGGATTAAAATTTATTTT-TGGTGCAGAAGCT-TTGAT-ATTAAGTCTGTTCGACTTTTGAAATTTTACATGATCTGAGT--------------------TGCATGTCTCAGTACAAGCCTAATTAAGGTGAAACCGCGAAAGGCTCATTACATCAGTTATGGTTCCTTAG--------ATCGTACCCACATTTACTTGGATAAC-TGTGGTAATTCTAGAGCTAATACATGCAAACAGAGCTCCGACCGGAGACGGAAGGAGCGCTTTTATTAGATCAAAACCAATCGGCGGCG-GGCGCC-----TCGCGC-GTCAGTCGTCGTTCGCCCT-GGCGAATCTGAATAACTTTACGCCGATCGCACGGT-CTCGCACCGGCGACGCATCTTTCAAATGTCTGCCTTATCAACTGTCGATGGTAGGTTCCGTGCCTACCATGGTCGTAACGGGTAACGGGGAATCAGGGTTCGATTCCGGAGAGGGAGCCTGAGAAACGGCTACCACATCCAAGGAAGGCAGCAGGCGCGCAAATTACCCACTCCCGGCACGGGGAGGTAGTGACGAAAAATAACGATACGGGACTCATCCGAGGCCCCGTAATCGGAATGAGAACACTCTAAACCCTTTAACGAGGATCAATTGGAGGGCAAGTCTGGTGCCAGCAGCCGCGGTAATTCCAGCTCCAATAGCGTATATTAAAGTTGTTGCGGTTAAAAAGCTCGTAGTCGAATCTGTGTCTCGCGCCGCCGGTTCATCGCTCGCGGTGTTCAACTGGCGTGTT--TACGCGGGACGTCCT-GCCGGTGGGC-TTAGCCC---------------GCG----------------------------------------AG--GGCGGCCCAAGTT--TTTATCCCGCCGCGGTGCTCTTCGCTGAGTGTCGAGGCGGGCCGGCACGTTTACTTTGAACAAATTAGAGTGCTTAAAGCAGGCTAAAACTTCGCCTGAATACAGTGTGCATGGAATAATGGAATAGGACCTCGGTTCTATTTTGTTGGTTTTCGGAACCCCGAGGTAATGATTAATAGGAACGGATGGGGGCATTCGTATTGCGACGTTAGAGGTGA----------------------------------------------------------------------------------------------------------------------------------------------------------------------------------------------------------------------------------------------------------------------------------------------------------------------------------------------------------------------------------------------------------------------------------------------------------------------------------------------------------------------------------------------------------------------------------------------------------------------------------------------------------------------------------------------------------------------------------------------------------------------------------------------------------------------------------------------------------------------------------------------------------------------------------------------------------------------------------GGAGTCTAGCATGTGCGCGAGTCATTGGGAAG--------------------------------------------CTCGTGCTAAACCTAAAGGCGAAATGAAAGTGAAG---GCG-CGC----C-TC--GCGCGCGCCTAGGGAGGATGGGCGACGT--CCCGAGG-CCA---ATAACCGAGGTTA-------ACGCCGCCCCGCACTCCCGGGGCGTCTCGTTCTCATCGCG-AGAAG-AGGCGCACCCAGAGCGTACACGCTGGGACCCGAAAGATGGTGAACTATGCCTGGTCAGGACGAAGTCAGGGGAAACCCTGATGGAGGTCCGTAGCGATTCTGACGTGCAAATCGATCGTCGGAACTGGGTATAGGGGCGAAAGACTAATCGAACCATCTAGTAGCTGGTTCCCTCC-GAAGTTTCCCTCAGGATAGCTGGCGCTCGAACAA----------------ACTA--ACAA-TT--GCGAGTCTCATCCGGTAAAGCGAATGATTAGAGGCATTGGGGTCGAAACGGCCTCAACCTATTCTCAAACTTTAAATGGGTGAGATCTCCGGCTTGCTTGAAT------------------------------------------GCGTTGAAGCCGCGAGATCGGA---TC-AGAGTGCCAAGTGGGCCACTTTTGGTAAGCAGAACTGGCGCTGTGGGATGAACCAAACGCGGAGTTAAAGCGCCTAAATCGACGCTTATGGGATACCATGAAAGGCGTTGGTAACTTAAGACAGCAGGACGGTGGCCATGGAA---------------------------------------------------------------------------------------------------------------------------------------------------------------------------------------------------------------------------------------------------------------------------------------------------------------------------------------------------------------------------------------------------------------------------------------------------------------------------------------------------------------------------------------------------------------------------------------------------------------------------------------------------------------------------------------------------------------------------------------------------------------------------------------------------------------------------------------------------------------CATATTGTAAGTCAAGAAAGAGGAAAAAAGGAAACCTTTGGATCAATCGGAATAATTTATGCTATAATAGCAATTGGTTTATTAGGATTTGTAGTATGAGCCCATCACATATTTACAGTAGGAATAGATGTAGATACACGAGCCTATTTTACATCAGCAACAATGATTATTGCTGTGCCAACAGGTATTAAAATTTTTAGATGACTAGCTACACTGCACGGAACCCAAATAAATTACTCTCCACAAATACTATGAGCCCTAGGATTCATTTTTCTATTTACAGTAGGAGGCTTAACTGGAGTAGTTCTTGCAAATTCATCAATTGATATTATTCTTCATGACACTTACTACGTTGTAGCCCATTTCCACTATGTATTATCCATAGGAGCAGTATTTGCAATTATAGGAGGATTAGTGCACTGATACCCATTATTCACTGGATTTTCATTAAACGATAAAATATTAAAGATTCAATTTGCAACAATATTCATTGGTGTAAACATAACATTCTTCCCTCAACATTTTTTAGGTCTTAGAGGAATACCTCGTCGATACTCAGATTATCCTGATGCATATTTATCATGAAACCTAATCTCATCAGTAGGATCTTTAATCTCAACTATAAGAATTCTATTTTTCATTTTCATCCTATGAGAAAGAATATCTTCTATCCGCCAAAATGTTTTCCCTAATCAAATAACCTCCTCAATCGAATGATTACAA----------------------------------------------------------------------------------------------------------------------------------------------------------------------------------------------------------------------------------------------------------------------------------------------------------------------------------------------------------------------------------------------------------------------------------------------------------------------------------------------------------------------------------------------------------------------------------------------------------------------------------------------------------------------------------------------------------------------------------------------------------------------------------------------------------------------------------------------------------------------------------------------------------------------------------------------------------------------------------------------------------------------------------------------------------------------------------------------------------------------------------------------------------------------------------------------------------------------------------------------------------------------------------------------------------------------------------------------------------------------------------------------------------------------------------------------------------------------------------------------------------------------------------------------------------------------------------------------------------------------------------------------------------------------------------------------------------------------------------------------------------------------------------------------------------------------------------------------------------------------------------------------------------------------------------------------------------------------------------------------------------------------------------------------------------------------------------------------------------------------------------------------------------------------------------------------------------------------------------------------------------------------------------------------------------------------------------------------------------------------------------------------------------------------------------------------------------------------------------------------------------------------------------------------------------------------------------------------------------------------------------------------------------------------------------------------------------------------------------------------------------------------------------------------------------------------------------------------------------------------------------------------------------------------------------------------------------------------------------------------------------------------------------------------------------------------------------------------------------------------------------------------------------------------------------------------------------------------------------------------------------------------------------------------------------------------------------------------------------------------------------------------------------------------------------------------------------------------------------------------------------------------------------------------------------------------------------------------------------------------------------------------------------------------------------------------------------------------------------------------------------------------------------------------------------------------------------------------------------------------------------------------------------------------------------------------------------------------------------------------------------------------------------------------------------------------------------------------------------------------------------------------------------------------------------------------------------------------------------------------------------------------------------------------------------------------------------------------------------------------------------------------------------------------------------------------------------------------------------------------------------------------------------------------------------------------------------------------------------------------------------------------------------------------------------------------------------------------------------------------------------------------------------------------------------------------------------------------------------------------------------------------------------------------------------------------------------------------------------------------------------------------------------------------------------------------------------------------------------------------------------------------------------------------------------------------------------------------------------------------------------------------------------------------------------------------------------------------------------------------------------------------------------------------------------------------------------------------------------------------------------------------------------------------------------------------------------------------------------------------------------------------------------------------------------------------------------------------------------------------------------------------------------------------------------------------------------------------------------------------------------------------------------------------------------------------------------------------------------------------------------------------------------------------------------------------------------------------------------------------------------------------------------------------------------------------------------------------------------------------------------------------------------------------------------------------------------------------------------------------------------------------------------------------------------------------------------------------------------------------------------------------------------------------------------------------------------------------------------------------------------------------------------------------------------------------------------------------------------------------------------------------------------------------------------------------------------------------------------------------------------------------------------------------------------------------------------------------------------------------------------------------------------------------------------------------------------------------------------------------------------------------------------------------------------------------------------------------------------------------------------------------------------------------------------------------------------------------------------------------------------------------------------------------------------------------------------------------------------------------------------------------------------------------------------------------------------------------------------------------------------------------------------------------------------------------------------------------------------------------------------------------------------------------------------------------------------------------------------------------------------------------------------------------------------------------------------------------------------------------------------------------------------------------------------------------------------------------------------------------------------------------------------------------------------------------------------------------------------------------------------------------------------------------------------------------------------------------------------------------------------------------------------------------------------------------------------------------------------------------------------------------------------------------------------------------------------------------------------------------------------------------------------------------------------------------------------------------------------------------------------------------------------------------------------------------------------------------------------------------------------------------------------------------------------------------------------------------------------------------------------------------------------------------------------------------------------------------------------------------------------------------------------------------------------------------------------------------------------------------------------------------------------------------------------------------------------------------------------
>Crepidomenus_sp_COL026
CATGTCTTTTTGATTA-TAATTTAAGGTTTAATCTGCTCAATGAG---GA-TTTAAATTGCCGCGGTATTTTGACCGTGCAAAGGTAGCATAATAATTAGTTTCTTTATTGGAAGCTGGAATGAATGATTGGACGAGAAAATTACTGTCT-CTTTTAAATT-TATTTTTAAAATTAACTTTTGAGTAAAAAGGCTTAAATGTTATTTAAAGACGAGAAGACCCTATAGAGTTTAATA-ATTA---------------AA-AAA------------TTTCAAGTGTTTTTGG---TTAT-TT-----ATTGAT-TGGA-ATT-TTATTA-------TT------------------TATTTGGTTGGGGTGACTTAAA-GATTTAAAAAACTCTTT-----------TAA-AAAT-T-T-T--ATCAATGATTTTTGAA-TTTAGAATCTAAT--TTT-TTTAAAATTAAGA-TAAATTACCTTAGGGATAACAGCGTAATTTCTTTTTAGAGTTCTTATTGAGAAAGAAGTTTGCGACCTCGATGTTGGATTAAAATTAATTTC-TGGTGCAGAAGCT-GGAAA-ATTGGGTCTGTTCGACCTTTGAAATTTTACATGATCTGAGT--------------------TGCATGTCTCAGTACAAGCCAAATTAAGGTGAAACCGCGAAAGGCTCATTACATCAGTTATGGTTCCTTAG--------ATCGTACCCACATTTACTTGGATAAC-TGTGGTAATTCTAGAGCTAATACATGCAAACAGAGCTCCGACCGGAGACGGAAGGAGCGCTTTTATTAGATCAAAACCAATCGGCGGCG-GGCGCGA-----------GCTCGTCGTCGTTCACTCT-GGTGAATCTGAATAACTTTCTGCTGATCGCACGGT-CTAGCACCGGCGACGCATCTTTCAAATGTCTGCCTTATCAACTGTCGATGGTAGGTTCTGTGCCTACCATGGTCGTAACGGGTAACGGGGAATCAGGGTTCGATTCCGGAGAGGGAGCCTGAGAAACGGCTACCACATCCAAGGAAGGCAGCAGGCGCGCAAATTACCCACTCCCGGCACGGGGAGGTAGTGACGAAAAATAACGATACGGGACTCATCCGAGGCCCCGTAATCGGAATGAGTACACTCTAAACCCTTTAACGAGGATCAATTGGAGGGCAAGTCTGGTGCCAGCAGCCGCGGTAATTCCAGCTCCAATAGCGTATATTAAAGTTGTTGCGGTTAAAAAGCTCGTAGTCGAATCTGTGTCTCGCGCCGCCGGTTCATCGCTCGCGGTGTTTAACTGGCGTGTC----CGCGAGACGTCCT-GCCGGTGGGC-TTAGCTC---------------GCG----------------------------------------AG--GGCGGCCCAACTT--TAAATCCCGCCGCGGTGCTCTTCACTGAGTGTCGAGGCGGGCCGGCACGTTTACTTTGAACAAATTAGAGTGCTTAAAGCAGGCTAAAATTTCGCCTGAATACTGTGTGCATGGAATAATGGAATAGGACCTCGGTTCTATTTTGTTGGTTTTCGGACCCCCGAGGTAATGATTAATAGGAACGGATGGGGGCATTCGTATTGCGACGTTAGAGG-------------------------------------------------------------------------------------------------------------------------------------------------------------------------------------------------------------------------------------------------------------------------------------------------------------------------------------------------------------------------------------------------------------------------------------------------------------------------------------------------------------------------------------------------------------------------------------------------------------------------------------------------------------------------------------------------------------------------------------------------------------------------------------------------------------------------------------------------------------------------------------------------------------------------------------------------------------------------------------GGAGTCTAGCATGTGCGCGAGTCATTGGGATA--------------------------------------------T-TACACTAAACCTAAAGGCGAAATGAAAGTGAAA---GCG-CGC----C-TA--GCGCGCGCCTAGGGAGGATGGGCGGGAT----------------------TCGCGTC-------CAAACGCCCCGCACTCCCGGGGCGTCTCTATCTCATTGCG-AGAAG-AGGCGCACCCAGAGCGTACACGCTGGGACCCGAAAGATGGTGAACTATGCCTGGTCAGGACGAAGTCAGGGGAAACCCTGATGGAGGTCCGTAGCGATTCTGACGTGCAAATCGATCGTCGGAACTGGGTATAGGGGCGAAAGACTAATCGAACCATCTAGTAGCTGGTTCCCTCC-GAAGTTTCCCTCAGGATAGCTGGCGCTCGC---------------------------ATT-TT--GCGAGTCTCATCCGGTAAAGCGAATGATTAGAGGCATTGGGGTCGAAACGGCCTCAACCTATTCTCAAACTTTAAATGGGTGAGATCTCCGGCTTGCTTAAAC-------------------------------------TTCCGTAGTTGAAGCCGCGAGATCGGA---TC-AGAGTGCCAAGTGGGCCACTTTTGGTAAGCAGAACTGGCGCTGTGGGATGAACCAAACGCGGAGTTAAAGCGCCTAAATCGACGCTTATGGGATACCATGAAAGGCGTTGGTAACTTAAGACAGCAGGACGGTGGCCATGGAA---------------------------------------------------------------------------------------------------------------------------------------------------------------------------------------------------------------------------------------------------------------------------------------------------------------------------------------------------------------------------------------------------------------------------------------------------------------------------------------------------------------------------------------------------------------------------------------------------------------------------------------------------------------------------------------------------------------------------------------------------------------------------------------------------------------------------------------------------------------CATATTGTCAGTCAAGAAAGAGGAAAAAAGGAAACCTTTGGTTGTATWGGTATAATTTATGCTATAATAGCAATTGGTTTATTAGGATTTGTTGTATGAGCTCATCATATATTTACTGTAGGTATAGATGTTGATACACGAGCTTATTTCACTTCAGCTACAATAATTATTGCTGTTCCAACAGGAATTAAAATTTTTAGATGATTAGCTACTCTTCATGGAACCCAAATTAATTACTCCCCTCAAATACTTTGGGCTTTAGGTTTTATTTTTTTATTCACTGTAGGAGGTTTAACAGGTGTAATTTTAGCAAATTCATCAATTGATATTATTCTTCATGATACTTATTATGTTGTTGCCCATTTTCACTACGTCTTATCAATAGGAGCTGTATTTGCAATTATAGGAGGTTTAATCCATTGATTTCCATTATTTACTGGATTCTCATTAAATAACAAATTATTAAAAATTCAATTCTTAACTATATTTATTGGAGTAAACATAACCTTTTTCCCTCAACATTTCTTAGGGTTAAGAGGAATACCTCGTCGTTATTCAGACTACCCTGATGCATATTTATCATGAAATTTAGTATCTTCAGTAGGATCATTAATCTCTACAGTCAGAATTCTATTCTTTATTTTTATTCTTTGAGAAAGAATAACATCCTTACGAAAAAATATTTTTTCTAATCAAATATCATCATCAATTGAATGATTACAA----------------------------------------------------------------------------------------------------------------------------------------------------------------------------------------------------------------------------------------------------------------------------------------------------------------------------------------------------------------------------------------------------------------------------------------------------------------------------------------------------------------------------------------------------------------------------------------------------------------------------------------------------------------------------------------------------------------------------------------------------------------------------------------------------------------------------------------------------------------------------------------------------------------------------------------------------------------------------------------------------------------------------------------------------------------------------------------------------------------------------------------------------------------------------------------------------------------------------------------------------------------------------------------------------------------------------------------------------------------------------------------------------------------------------------------------------------------------------------------------------------------------------------------------------------------------------------------------------------------------------------------------------------------------------------------------------------------------------------------------------------------------------------------------------------------------------------------------------------------------------------------------------------------------------------------------------------------------------------------------------------------------------------------------------------------------------------------------------------------------------------------------------------------------------------------------------------------------------------------------------------------------------------------------------------------------------------------------------------------------------------------------------------------------------------------------------------------------------------------------------------------------------------------------------------------------------------------------------------------------------------------------------------------------------------------------------------------------------------------------------------------------------------------------------------------------------------------------------------------------------------------------------------------------------------------------------------------------------------------------------------------------------------------------------------------------------------------------------------------------------------------------------------------------------------------------------------------------------------------------------------------------------------------------------------------------------------------------------------------------------------------------------------------------------------------------------------------------------------------------------------------------------------------------------------------------------------------------------------------------------------------------------------------------------------------------------------------------------------------------------------------------------------------------------------------------------------------------------------------------------------------------------------------------------------------------------------------------------------------------------------------------------------------------------------------------------------------------------------------------------------------------------------------------------------------------------------------------------------------------------------------------------------------------------------------------------------------------------------------------------------------------------------------------------------------------------------------------------------------------------------------------------------------------------------------------------------------------------------------------------------------------------------------------------------------------------------------------------------------------------------------------------------------------------------------------------------------------------------------------------------------------------------------------------------------------------------------------------------------------------------------------------------------------------------------------------------------------------------------------------------------------------------------------------------------------------------------------------------------------------------------------------------------------------------------------------------------------------------------------------------------------------------------------------------------------------------------------------------------------------------------------------------------------------------------------------------------------------------------------------------------------------------------------------------------------------------------------------------------------------------------------------------------------------------------------------------------------------------------------------------------------------------------------------------------------------------------------------------------------------------------------------------------------------------------------------------------------------------------------------------------------------------------------------------------------------------------------------------------------------------------------------------------------------------------------------------------------------------------------------------------------------------------------------------------------------------------------------------------------------------------------------------------------------------------------------------------------------------------------------------------------------------------------------------------------------------------------------------------------------------------------------------------------------------------------------------------------------------------------------------------------------------------------------------------------------------------------------------------------------------------------------------------------------------------------------------------------------------------------------------------------------------------------------------------------------------------------------------------------------------------------------------------------------------------------------------------------------------------------------------------------------------------------------------------------------------------------------------------------------------------------------------------------------------------------------------------------------------------------------------------------------------------------------------------------------------------------------------------------------------------------------------------------------------------------------------------------------------------------------------------------------------------------------------------------------------------------------------------------------------------------------------------------------------------------------------------------------------------------------------------------------------------------------------------------------------------------------------------------------------------------------------------------------------------------------------------------------------------------------------------------------------------------------------------------------------------------------------------------------------------------------------------------------------------------------------------------------------------------------------------------------------------------------------------------------------------------------------------------------------------------------------------------------------------------------------------------------------------------------------------------------------------------------------------------------------------------------------------------------------------------------------------------------------------------------------------------------------------------------------------------------------------------------------------------------------------------------------------------------------------------------------------------------------------------------------------------------------
>Agrypnus_sp_COL027
CATGTCCTTTTGAAAA-TAATTTAAGGTCTGATCTGCTCAATGAG---GA-GTTAAATTGCCGCGGTATTTTGACCGTGCGAAGGTAGCATAATAATTAGTTTTTTTATTGAAAGCTGGAATGAATGATTGGACGAGAAAACAACTGTCT-CTATTAGATT-TATTATTGAATTTAACTTTTAAGTGAAAAGGCTTAAATTTTTCTATAAGACGAGAAGACCCTATAGAGTTTAATA-TTTT---------------GT-TTA------------AGTTAAAAATTTTTG----GAAT--------TAATTATTTTT-A-C-TTTTAAT------AA------------------TATTTAGTTGGGGTGACTAGAA-GATTTATTAAACTCTTC-----------TAA-TTTA-T-T----AATATTGATTTATAGA-TTTAAATTCTGGG--TTT-TCCAAGTTTAAAA-TTAATTACCTTAGGGATAACAGCGTAATTTCTCTTTAGAGTTCTTATTGGAAGGGAAGTTTGCGACCTCGATGTTGGATTAAAATTAATATT-GGGTGCAGTAGCT-CAATT-ATTAGGTCTGTTCGACCTTTAAAATTTTACATGATCTGAGT----------------GCCATGCATGTCTCAGTACAAGCCGAATTAAGGTGAAACCGCGAAAGGCTCATTAAATCAGTTATGGTTCCTTAG--------ATCGTACCCACATTTACTTGGATAAC-TGTGGTAATTCTAGAGCTAATACATGCAAACAGAGCTCCGACCGGAGACGGAAGGAGCGCTTTTATTAGATCAAAACCAATCGGCGGCG-GGTGCGA-----------GCTCGTCGTCGTTCACTCT-GGTGAATCTGAATAACTTTCTGCTGATCGCACGGT-CTAGCACCGGCGACGCATCTTTCAAATGTCTGCCTTATCAACTGTCGATGGTAGGTTCCGTGCCTACCATGGTCGTAACGGGTAACGGGGAATCAGGGTTCGATTCCGGAGAGGGAGCCTGAGAAACGGCTACCACATCCAAGGAAGGCAGCAGGCGCGCAAATTACCCACTCCCGGCACGGGGAGGTAGTGACGAAAAATAACGATACGGGACTCATCCGAGGCCCCGTAATCGGAATGAGTACACTCTAAACCCTTTAACGAGGATCAATTGGAGGGCAAGTCTGGTGCCAGCAGCCGCGGTAATTCCAGCTCCAATAGCGTATATTAAAGTTGTTGCGGTTAAAAAGCTCGTAGTCGAATCTGTGTCCCGCGCCGCCGGTTCATCGCTCGCGGTGTTTAACTGGCGTGTC----CGCGGGACGTCCT-GCCGGTGGGC-TTAGCCT---------------TCG----------------------------------------CG--GGCGGCCCAACTT--CGAATCCCGCCGCGGTGCTCTTCACTGAGTGTCGAGGCGGGCCGGCACGTTTACTTTGAACAAATTAGAGTGCTTAAAGCAGGCTAAAACTTCGCCTGAATACTGTGTGCATGGAATAATGGAATAGGACCTCGGTTCTATTTTGTTGGTTTTCGGAACCCCGAGGTAATGATTAATAGGAACGGATGGGGGCATTCGTATTGCGA----------------------------------------------------------------------------------------------------------------------------------------------------------------------------------------------------------------------------------------------------------------------------------------------------------------------------------------------------------------------------------------------------------------------------------------------------------------------------------------------------------------------------------------------------------------------------------------------------------------------------------------------------------------------------------------------------------------------------------------------------------------------------------------------------------------------------------------------------------------------------------------------------------------------------------------------------------------------------------------------GGAGTCTAGCATGTGCGCGAGTCATTGGGATT--------------------------------------------C-GTAGCTAAACCTAAAGGCGAAATGAAAGTGAAG---ACG-CGC----C-TC--GCGCGCGCCGAGGGAGGATGGGCGAGGC--------------------------ACC-------GCTTCGCCCCGCACTCCCGGGGCGTCTCGTTCTCATCGCG-AGAAG-AGGCGCACCCAGAGCGTACACGCTGGGACCCGAAAGATGGTGAACTATGCCTGGTCAGGACGAAGTCAGGGGAAACCCTGATGGAGGTCCGTAGCGATTCTGACGTGCAAATCGATCGTCGGAACTGGGTATAGGGGCGAAAGACTAATCGAACCATCTAGTAGCTGGTTCCCTCC-GAAGTTTCCCTCAGGATAGCTGGCGCTCGC----------------------------TT-TT--GCGAGTCTCATCCGGTAAAGCGAATGATTAGAGGCATTGGGGTCGAAACGGCCTCAACCTATTCTCAAACTTTAAATGGGTGAGATCTCCGGCTTGCTTAAAT-------------------------------------ACCTGTTTATGAAGCCGCGAGATCGGA---TC-AGAGTGCCAAGTGGGCCATTTTTGGTAAGCAGAACTGGCGCTGTGGGATGAACCAAACGCGGAGTTAAAGCGCCTAAATCGACGCTTATGAGATACCATGAAAGGCGTTGGTAACTTAAGACAGCAGGACGGTGGCCATGGAA---------------------------------------------------------------------------------------------------------------------------------------------------------------------------------------------------------------------------------------------------------------------------------------------------------------------------------------------------------------------------------------------------------------------------------------------------------------------------------------------------------------------------------------------------------------------------------------------------------------------------------------------------------------------------------------------------------------------------------------------------------------------------------------------------------------------------------------------------------------CATATTGTAAGACAAGAAAGAGGTAAAAAGGAAACCTTTGGCTGTATTGGTATAATCTACGCAATAATAGCAATTGGATTCTTAGGATTTGTTGTTTGAGCACACCATATGTTTACTGTTGGTATAGATGTTGACACACGAGCCTACTTTACTTCAGCTACAATAATTATTGCTGTTCCTACTGGAATTAAAATTTTCAGATGACTGGCTACCCTTCATGGCACACAGATCAATTATTCTCCCCAAATACTTTGAGCCCTAGGATTCATTTTCCTATTCACTGTAGGAGGATTAACTGGAGTAGTTCTAGCAAATTCATCAATTGACATCATTCTTCACGACACATATTATGTTGTAGCTCACTTCCATTATGTTCTCTCAATAGGTGCAGTATTTGCAATTATGGGAGGATTAATCCATTGATTTCCTCTATTTACTGGATTCTCCCTAAACAACAAGTTGTTAAAAATTCAATTTCTAACCATGTTTATTGGTGTAAATCTGACATTCTTCCCTCAACATTTCTTAGGATTAAGAGGGATACCTCGACGATATTCTGATTATCCAGACGCCTACTTAGCATGAAATGTTCTCTCATCAATTGGGTCACTAATTTCAACTGTTAGAATTCTATTCTTCATCTTCATTTTATGAGAAAGAATATCATCCCTACGAAAAAATGTATTTGCTAATCAAATACCAACATCAATTGAGTGACTACAA----------------------------------------------------------------------------------------------------------------------------------------------------------------------------------------------------------------------------------------------------------------------------------------------------------------------------------------------------------------------------------------------------------------------------------------------------------------------------------------------------------------------------------------------------------------------------------------------------------------------------------------------------------------------------------------------------------------------------------------------------------------------------------------------------------------------------------------------------------------------------------------------------------------------------------------------------------------------------------------------------------------------------------------------------------------------------------------------------------------------------------------------------------------------------------------------------------------------------------------------------------------------------------------------------------------------------------------------------------------------------------------------------------------------------------------------------------------------------------------------------------------------------------------------------------------------------------------------------------------------------------------------------------------------------------------------------------------------------------------------------------------------------------------------------------------------------------------------------------------------------------------------------------------------------------------------------------------------------------------------------------------------------------------------------------------------------------------------------------------------------------------------------------------------------------------------------------------------------------------------------------------------------------------------------------------------------------------------------------------------------------------------------------------------------------------------------------------------------------------------------------------------------------------------------------------------------------------------------------------------------------------------------------------------------------------------------------------------------------------------------------------------------------------------------------------------------------------------------------------------------------------------------------------------------------------------------------------------------------------------------------------------------------------------------------------------------------------------------------------------------------------------------------------------------------------------------------------------------------------------------------------------------------------------------------------------------------------------------------------------------------------------------------------------------------------------------------------------------------------------------------------------------------------------------------------------------------------------------------------------------------------------------------------------------------------------------------------------------------------------------------------------------------------------------------------------------------------------------------------------------------------------------------------------------------------------------------------------------------------------------------------------------------------------------------------------------------------------------------------------------------------------------------------------------------------------------------------------------------------------------------------------------------------------------------------------------------------------------------------------------------------------------------------------------------------------------------------------------------------------------------------------------------------------------------------------------------------------------------------------------------------------------------------------------------------------------------------------------------------------------------------------------------------------------------------------------------------------------------------------------------------------------------------------------------------------------------------------------------------------------------------------------------------------------------------------------------------------------------------------------------------------------------------------------------------------------------------------------------------------------------------------------------------------------------------------------------------------------------------------------------------------------------------------------------------------------------------------------------------------------------------------------------------------------------------------------------------------------------------------------------------------------------------------------------------------------------------------------------------------------------------------------------------------------------------------------------------------------------------------------------------------------------------------------------------------------------------------------------------------------------------------------------------------------------------------------------------------------------------------------------------------------------------------------------------------------------------------------------------------------------------------------------------------------------------------------------------------------------------------------------------------------------------------------------------------------------------------------------------------------------------------------------------------------------------------------------------------------------------------------------------------------------------------------------------------------------------------------------------------------------------------------------------------------------------------------------------------------------------------------------------------------------------------------------------------------------------------------------------------------------------------------------------------------------------------------------------------------------------------------------------------------------------------------------------------------------------------------------------------------------------------------------------------------------------------------------------------------------------------------------------------------------------------------------------------------------------------------------------------------------------------------------------------------------------------------------------------------------------------------------------------------------------------------------------------------------------------------------------------------------------------------------------------------------------------------------------------------------------------------------------------------------------------------------------------------------------------------------------------------------------------------------------------------------------------------------------------------------------------------------------------------------------------------------------------------------------------------------------------------------------------------------------------------------------------------------------------------------------------------------------------------------------------------------------------------------------------------------------------------------------------------------------------------------------------------------------------------------------------------------------------------------------------------------------------------------------------------------------------------------------------------------------------------------------------------------------------------------------------------------------------------------------------------------------------------------------------------------------------------------------------------------------------------------------------------------------------------------------------------------------------------------------------------------------------------------------------------------------------------------------------------------------------------------------------------------------------------------
>Dicteniophorus_sp_COL028
CATGTCTTTTTGATTA-TAATTTAAGGTCTAATCTGCTCAATGAG---GA-TTTAAATTGCCGCGGTATCTTGACCGTGCAAAGGTAGCATAATAATTAGTTTTTTTATTGAAAGCTGGAATGAATGATTGGACGAGAGAATAGCTGTCT-CTGAGCAATT-TTTTTTTTAATTTAACTTTTAAGTAAAAAGGCTTAAATATTTATTAAAGACGAGAAGACCCTATAGAGTTTTATA-CTA-----------------A-TTA------------TTTGCTTATCTTGTG----GTAT-------TTTTTGGTATGT-ATT-TGTTTT-------AC------------------TATTTGGTTGGGGTGATTAAAA-GATTTATTAAACTCTTT----------TTTA-TTTT--------ATCATTGATTTTTGAT-TTTTGATTCTGGA--TTT-TCCAAGTTTAAGA-AAAATTACCTTAGGGATAACAGCGTAATTTCTTTTTAGAGTTCTTATTGAAAAAGGAGTTTGCGACCTCGATGTTGGATTAAAATTTATTTT-TGGTGCAGAAGCTTTATAT-ATTAAGTCTGTTCGACTTTTAAAATTTTACATGATCTGAGT-------------------ATGCATGTCTCAGTACAAGCCTAATTAAGGTGAAACCGCGAAAGGCTCATTAAATCAGTTATGGTTCCTTAG--------ATCGTACCCACATTTACTTGGATAAC-TGTGGTAATTCTAGAGCTAATACATGCAAACAGAGCTCCGACCGGAGACGGAAGGAGCGCTTTTATTAGATCAAAACCAATCGGCGGCG-GGCGCC-----TCGCGC-GTCCGTCGTCGTTCGCCCT-GGCGAATCTGAATAACTTTACGCCGATCGCACGGT-CTCGCACCGGCGACGCATCTTTCAAATGTCTGCCTTATCAACTGTCGATGGTAGGTTCCGTGCCTACCATGGTCGTAACGGGTAACGGGGAATCAGGGTTCGATTCCGGAGAGGGAGCCTGAGAAACGGCTACCACATCCAAGGAAGGCAGCAGGCGCGCAAATTACCCACTCCCAGCACGGGGAGGTAGTGACGAAAAATAACGATACGGGACTCATCCGAGGCCCCGTAATCGGAATGAGCACACTCTAAACCCTTTAACGAGGATCAATTGGAGGGCAAGTCTGGTGCCAGCAGCCGCGGTAATTCCAGCTCCAATAGCGTATATTAAAGTTGTTGCGGTTAAAAAGCTCGTAGTCGAATCTGTGTCCCGCGCCGCCGGTTCATCGCTCGCGGTGTTTAACTGGCGTGTT--TCCGCGGGACGTCCT-GCCGGTGGGC-TTAGCCC---------------GCG----------------------------------------AG--GGCGGCCCAAGTT--TTTATCCCGTCGCGGTGCTCTTCGCTGAGTGTCGAGACGGGCCGGCACGTTTACTTTGAACAAATTAGAGTGCTTAAAGCAGGCTAAAACTTCGCCTGAATACAGTGTGCATGGAATAATGGAATAGGACCTCGGTTCTATTTTGTTGGTTTTCGGAACCCCGAGGTAATGATTAATAGGAACGGATGGGGGCATTCGTATTGCGACGTTAGAG--------------------------------------------------------------------------------------------------------------------------------------------------------------------------------------------------------------------------------------------------------------------------------------------------------------------------------------------------------------------------------------------------------------------------------------------------------------------------------------------------------------------------------------------------------------------------------------------------------------------------------------------------------------------------------------------------------------------------------------------------------------------------------------------------------------------------------------------------------------------------------------------------------------------------------------------------------------------------------------GGAGTCTAGCATGTGCGCGAGTCATTGGGACG--------------------------------------------CAATTGCTAAACCTAAAGGCGAAATGAAAGTGAAG---GCG-CGC----C-TT--GCGCGCGCCTAGGGAAGATGGGCGGCGT--CCCGAGGCCCA---AGAACCGAGGTTA-------ACGCCGCCCCGCATTCCCGGGGCGTCTCGTTCTCATCGCG-AGAAG-AGGCGCACCCAGAGCGTACACGCTGGGACCCGAAAGATGGTGAACTATGCCTGGTCAGGACGAAGTCAGGGGAAACCCTGATGGAGGTCCGTAGCGATTCTGACGTGCAAATCGATCGTCGGAACTGGGTATAGGGGCGAAAGACTAATCGAACCATCTAGTAGCTGGTTCCCTCC-GAAGTTTCCCTCAGGATAGCTGGCGCTCATAA-----------------------------TA--GCGAGTCTCATCCGGTAAAGCGAATGATTAGAGGCATTGGGGTCGAAACGGCCTCAACCTATTCTCAAACTTTAAATGGGTGAGATCTCCGGCTTGCTTGAAT--------------------------------------------AATGAAGCCGCGAGATCGGA---TC-AGAGTGCCAAGTGGGCCACTTTTGGTAAGCAGAACTGGCGCTGTGGGATGAACCAAACGCGGAGTTAAAGCGCCTAAATCGACGCTTATGGGATACCATGAAAGGCGTTGGTAACTTAAGACAGCAGGACGGTGGCCATGGAA---------------------------------------------------------------------------------------------------------------------------------------------------------------------------------------------------------------------------------------------------------------------------------------------------------------------------------------------------------------------------------------------------------------------------------------------------------------------------------------------------------------------------------------------------------------------------------------------------------------------------------------------------------------------------------------------------------------------------------------------------------------------------------------------------------------------------------------------------------------CATATCGTAAGACAAGAAAGAGGAAAAAAGGAAACATTCGGATCAATTGGTATAATTTATGCTATAATAGCAATTGGACTTCTAGGATTCGTAGTATGGGCCCACCACATATTCACAGTAGGCATGGACGTAGATACACGAGCATACTTTACATCTGCAACAATAATTATTGCAGTTCCCACAGGAATTAAAATTTTCAGATGATTAGCAACACTACACGGAACCCAAATAAACTACTCCCCTCAAATACTTTGAGCTCTGGGATTTATTTTCCTATTCACTGTAGGTGGATTAACAGGAGTTGTATTAGCAAACTCATCTATCGACATCATTCTACATGATACTTACTATGTAGTAGCTCACTTTCACTATGTCCTATCAATAGGAGCAGTATTTGCAATTATGGGAGGATTAATCCACTGGTTCCCATTATTTACAGGATTCTCCCTAAATAACAAAATATTAAAAATTCAATTCGCAACAATATTCATTGGTGTAAATATAACATTCTTTCCCCAACACTTTTTAGGCCTAAGAGGCATGCCACGACGATATTCTGATTACCCAGATGCCTACTTGTCATGAAACTTAGTATCATCAGTAGGATCATTAATTTCAACTGTAAGAATTCTATTCTTCATCTTTATTATATGAGAAAGAATAACATCAATACGAAAGAATGTATTTTCAAATCAAATAACATCATCAATTGAATGATTACAA----------------------------------------------------------------------------------------------------------------------------------------------------------------------------------------------------------------------------------------------------------------------------------------------------------------------------------------------------------------------------------------------------------------------------------------------------------------------------------------------------------------------------------------------------------------------------------------------------------------------------------------------------------------------------------------------------------------------------------------------------------------------------------------------------------------------------------------------------------------------------------------------------------------------------------------------------------------------------------------------------------------------------------------------------------------------------------------------------------------------------------------------------------------------------------------------------------------------------------------------------------------------------------------------------------------------------------------------------------------------------------------------------------------------------------------------------------------------------------------------------------------------------------------------------------------------------------------------------------------------------------------------------------------------------------------------------------------------------------------------------------------------------------------------------------------------------------------------------------------------------------------------------------------------------------------------------------------------------------------------------------------------------------------------------------------------------------------------------------------------------------------------------------------------------------------------------------------------------------------------------------------------------------------------------------------------------------------------------------------------------------------------------------------------------------------------------------------------------------------------------------------------------------------------------------------------------------------------------------------------------------------------------------------------------------------------------------------------------------------------------------------------------------------------------------------------------------------------------------------------------------------------------------------------------------------------------------------------------------------------------------------------------------------------------------------------------------------------------------------------------------------------------------------------------------------------------------------------------------------------------------------------------------------------------------------------------------------------------------------------------------------------------------------------------------------------------------------------------------------------------------------------------------------------------------------------------------------------------------------------------------------------------------------------------------------------------------------------------------------------------------------------------------------------------------------------------------------------------------------------------------------------------------------------------------------------------------------------------------------------------------------------------------------------------------------------------------------------------------------------------------------------------------------------------------------------------------------------------------------------------------------------------------------------------------------------------------------------------------------------------------------------------------------------------------------------------------------------------------------------------------------------------------------------------------------------------------------------------------------------------------------------------------------------------------------------------------------------------------------------------------------------------------------------------------------------------------------------------------------------------------------------------------------------------------------------------------------------------------------------------------------------------------------------------------------------------------------------------------------------------------------------------------------------------------------------------------------------------------------------------------------------------------------------------------------------------------------------------------------------------------------------------------------------------------------------------------------------------------------------------------------------------------------------------------------------------------------------------------------------------------------------------------------------------------------------------------------------------------------------------------------------------------------------------------------------------------------------------------------------------------------------------------------------------------------------------------------------------------------------------------------------------------------------------------------------------------------------------------------------------------------------------------------------------------------------------------------------------------------------------------------------------------------------------------------------------------------------------------------------------------------------------------------------------------------------------------------------------------------------------------------------------------------------------------------------------------------------------------------------------------------------------------------------------------------------------------------------------------------------------------------------------------------------------------------------------------------------------------------------------------------------------------------------------------------------------------------------------------------------------------------------------------------------------------------------------------------------------------------------------------------------------------------------------------------------------------------------------------------------------------------------------------------------------------------------------------------------------------------------------------------------------------------------------------------------------------------------------------------------------------------------------------------------------------------------------------------------------------------------------------------------------------------------------------------------------------------------------------------------------------------------------------------------------------------------------------------------------------------------------------------------------------------------------------------------------------------------------------------------------------------------------------------------------------------------------------------------------------------------------------------------------------------------------------------------------------------------------------------------------------------------------------------------------------------------------------------------------------------------------------------------------------------------------------------------------------------------------------------------------------------------------------------------------------------------------------------------------------------------------------------------------------------------------------------------------------------------------------------------------------------------------------------------------------------------------------------------------------------------------------------------------------------------------------------------------------------------------------------------------------------------------------------------------------------------------------------------------------------------------------------------------------------------------------------------------------------------------------------------------------------------------------------------------------------------------------------------------------
>Stichotomus_sp_COL029
CATGTCCTTTTGATTA-TAATTTAAGGTTTGATCTGCTCAATGAG---GA-TTTAAATTGCCGCGGTATCTTGACCGTGCAAAGGTAGCATAATAATTAGTTTTTTTATTGAAAGCTGGAATGAATGATCGGACGAGAAAATTACTGTCT-CTAATCAATT-TTTTTTTTAATTTAACTTTTAAGTAAAAAGGCTTAAATTTTTATTAAAGACGAGAAGACCCTATAGAGTTTTATA-TTAT---------------AA-TTT------------TTTTAA-ATATTGAG----GAAT-TT-----TTTAAT-TTAT-GTT-TGTTGT-------AA------------------TATTTGGTTGGGGTGATTTAAA-GATTTATTAAACTCTTT-------------A-TTAT-T-T-T--ATCAAAGATTTTTGAT-TATTGAATCTGAA--TTT-TTCAAATTTAAGC-TAAATTACCTTAGGGATAACAGCGTAATTTCCTTTTAGAGTTCATATTAAAAGGGAAGTTTGCGACCTCGATGTTGGATTAAAATTTATTTT-TGGCGCAGAAGCT-TTAAA-ATTGAGTCTGTTCGACTTTTAAAATTTTACATGATCTGAGTTTGTCTCAAAGATTAAGCCATGCATGTCTCAGTACAAGCCTAATTAAGGTGAAACCGCGAAAGGCTCATTAAATCAGTTATGGTTCCTTAG--------ATCGTACTCACATTTACTTGGATAAC-TGTGGTAATTCTAGAGCTAATACATGCAAACAGAGCTCCGACCGGAGACGGGAGGAGCGCTTTTATTAGATCAAAACCAATCGGCGGCG-GTCGCC-----TCGCGC-TTCCGTCGTCGTTCGCCCT-GGCGAATCTGAATAACTTTACGCCGATCGCACGGT-CTCGCACCGGCGACGCATCTTTCAAATGTCTGCCTTATCAACTGTCGATGGTAGGTTCCGTGCCTACCATGGTCGTAACGGGTAACGGGGAATCAGGGTTCGATTCCGGAGAGGGAGCCTGAGAAACGGCTACCACATCCAAGGAAGGCAGCAGGCGCGCAAATTACCCACTCCCGGCACGGGGAGGTAGTGACGAAAAATAACGATACGGGACTCATCCGAGGCCCCGTAATCGGAATGAGCACACTCTAAACCCTTTAACGAGGATCAATTGGAGGGCAAGTCTGGTGCCAGCAGCCGCGGTAATTCCAGCTCCAATAGCGTATATTAAAGTTGTTGCGGTTAAAAAGCTCGTAGTCGAATCTGTGTCCCGCGCCGCCGGTTCATCGCTCGCGGTGTTTAACTGGCGTGTT--TACGCGGGACGTCCT-GCCGGTGGGC-TTAGCCC---------------GCG----------------------------------------AG--GGCGGCCCAAGTT--TTTATCCCGCCGCGGTGCTCTTCGCTGAGTGTCGAGGCGGGCCGGCACGTTTACTTTGAACAAATTAGAGTGCTTAAAGCAGGCTAAAACTTCGCCTGAATACAGTGTGCATGGAATAATGGAATAGGACCTCGGTTCTATTTTGTTGGTTTTCGGAACCCCGAGGTAATGATTAATAGGAACGGATGGGGGCATTCGTATTGCGACGTTAGAGGTGAAATTCTTGGATCGTCGCA----------------------------------------------------------------------------------------------------------------------------------------------------------------------------------------------------------------------------------------------------------------------------------------------------------------------------------------------------------------------------------------------------------------------------------------------------------------------------------------------------------------------------------------------------------------------------------------------------------------------------------------------------------------------------------------------------------------------------------------------------------------------------------------------------------------------------------------------------------------------------------------------------------------------------------------------------------------GGAGTCTAGCATGTGCGCGAGTCATTGGGACG--------------------------------------------CAATTGCTAAACCTAAAGGCGAAATGAAAGTGAAG---GCG-CGC----C-TC--GCGCGCGCCTAGGGAGGATGGGCGGCGT--CCCGAGG-CTA---ATAACCGAGGTTA-------ACGCCGCCCCGCACTCCCGGGGCGTCTCGTTCTCATCGCG-AGAAG-AGGCGCACCCAGAGCGTACACGCTGGGACCCGAAAGATGGTGAACTATGCCTGGTCAGGACGAAGTCAGGGGAAACCCTGATGGAGGTCCGTAGCGATTCTGACGTGCAAATCGATCGTCGGAACTGGGTATAGGGGCGAAAGACTAATCGAACCATCTAGTAGCTGGTTCCCTCC-GAAGTTTCCCTCAGGATAGCTGGCGCTCGCAG-------------------------ATT-AA--GCGAGTCTCATCCGGTAAAGCGAATGATTAGAGGCATTGGGGTCGAAACGGCCTCAACCTATTCTCAAACTTTAAATGGGTGAGATCTCCGGCTTGCTTGAAA--------------------------------------------GTTGAAGCCGCGAGATCGGA---TC-AGAGTGCCAAGTGGGCCACTTTTGGTAAGCAGAACTGGCGCTGTGGGATGAACCAAACGCGGAGTTAAAGCGCCTAAATCGACGCTTATGGGATACCATGAAAGGCGTTGGTAACTTAAGACAGCAGGACGGTGGCCATGGAA---------------------------------------------------------------------------------------------------------------------------------------------------------------------------------------------------------------------------------------------------------------------------------------------------------------------------------------------------------------------------------------------------------------------------------------------------------------------------------------------------------------------------------------------------------------------------------------------------------------------------------------------------------------------------------------------------------------------------------------------------------------------------------------------------------------------------------------------------------------CATATTGTAAGACAAGAAAGAGGAAAAAAAGAAACATTTGGATCAATTGGAATAATTTACGCCATAATAGCAATTGGTTTATTAGGATTTGTAGTATGAGCACACCACATATTCACAGTAGGAATAGATGTAGATACACGAGCCTATTTCACATCAGCTACCATAATTATTGCCGTTCCAACAGGAATTAAAATTTTTAGATGATTAGCAACCCTACACGGAACCCAAATAAATTACTCCCCTCAAATACTATGAGCCCTAGGTTTCATTTTTCTCTTCACCGTAGGAGGACTCACAGGGGTAGTTCTTGCAAATTCATCAATTGATATCATTCTACACGACACCTATTATGTAGTAGCTCACTTCCACTATGTTTTATCAATAGGAGCAGTGTTTGCTATTATGGGAGGATTAATTCACTGATTTCCTCTATTTACAGGATTCTCACTAAACAATAAAATATTAAAAATTCAATTCGCCACAATATTCATTGGAGTAAATATAACTTTTTTTCCCCAACACTTCCTAGGATTAAGAGGAATACCCCGACGATACTCTGATTACCCTGATGCCTATTTATCATGAAACCTTGTTTCATCAGTAGGATCATTAATCTCCACAGTAAGAATTTTATTCTTCATCTTCATTATATGAGAAAGAATAACTTCATTACGAAAAAATGTATTTTCAAATCAAATATCATCATCAATTGAGTGATTACAA----------------------------------------------------------------------------------------------------------------------------------------------------------------------------------------------------------------------------------------------------------------------------------------------------------------------------------------------------------------------------------------------------------------------------------------------------------------------------------------------------------------------------------------------------------------------------------------------------------------------------------------------------------------------------------------------------------------------------------------------------------------------------------------------------------------------------------------------------------------------------------------------------------------------------------------------------------------------------------------------------------------------------------------------------------------------------------------------------------------------------------------------------------------------------------------------------------------------------------------------------------------------------------------------------------------------------------------------------------------------------------------------------------------------------------------------------------------------------------------------------------------------------------------------------------------------------------------------------------------------------------------------------------------------------------------------------------------------------------------------------------------------------------------------------------------------------------------------------------------------------------------------------------------------------------------------------------------------------------------------------------------------------------------------------------------------------------------------------------------------------------------------------------------------------------------------------------------------------------------------------------------------------------------------------------------------------------------------------------------------------------------------------------------------------------------------------------------------------------------------------------------------------------------------------------------------------------------------------------------------------------------------------------------------------------------------------------------------------------------------------------------------------------------------------------------------------------------------------------------------------------------------------------------------------------------------------------------------------------------------------------------------------------------------------------------------------------------------------------------------------------------------------------------------------------------------------------------------------------------------------------------------------------------------------------------------------------------------------------------------------------------------------------------------------------------------------------------------------------------------------------------------------------------------------------------------------------------------------------------------------------------------------------------------------------------------------------------------------------------------------------------------------------------------------------------------------------------------------------------------------------------------------------------------------------------------------------------------------------------------------------------------------------------------------------------------------------------------------------------------------------------------------------------------------------------------------------------------------------------------------------------------------------------------------------------------------------------------------------------------------------------------------------------------------------------------------------------------------------------------------------------------------------------------------------------------------------------------------------------------------------------------------------------------------------------------------------------------------------------------------------------------------------------------------------------------------------------------------------------------------------------------------------------------------------------------------------------------------------------------------------------------------------------------------------------------------------------------------------------------------------------------------------------------------------------------------------------------------------------------------------------------------------------------------------------------------------------------------------------------------------------------------------------------------------------------------------------------------------------------------------------------------------------------------------------------------------------------------------------------------------------------------------------------------------------------------------------------------------------------------------------------------------------------------------------------------------------------------------------------------------------------------------------------------------------------------------------------------------------------------------------------------------------------------------------------------------------------------------------------------------------------------------------------------------------------------------------------------------------------------------------------------------------------------------------------------------------------------------------------------------------------------------------------------------------------------------------------------------------------------------------------------------------------------------------------------------------------------------------------------------------------------------------------------------------------------------------------------------------------------------------------------------------------------------------------------------------------------------------------------------------------------------------------------------------------------------------------------------------------------------------------------------------------------------------------------------------------------------------------------------------------------------------------------------------------------------------------------------------------------------------------------------------------------------------------------------------------------------------------------------------------------------------------------------------------------------------------------------------------------------------------------------------------------------------------------------------------------------------------------------------------------------------------------------------------------------------------------------------------------------------------------------------------------------------------------------------------------------------------------------------------------------------------------------------------------------------------------------------------------------------------------------------------------------------------------------------------------------------------------------------------------------------------------------------------------------------------------------------------------------------------------------------------------------------------------------------------------------------------------------------------------------------------------------------------------------------------------------------------------------------------------------------------------------------------------------------------------------------------------------------------------------------------------------------------------------------------------------------------------------------------------------------------------------------------------------------------------------------------------------------------------------------------------------------------------------------------------------------------------------------------------------------------------------------------------------------------------------------------------------------------------------------------------------------------------------------------------------------------------------------------------------------------------------------------------------------------------------
>Austrelater_sp_COL030
CATGTCCTTTTGACTA-TAATTTAAGGTCTAATCTGCTCAATGAGT--ATTATTAAATTGCCGCGGTATTTTGACCGTGCAAAGGTAGCATAATAATTAGTTTTTTTATTGAAAGCTGGAATGAATGATTGGACGAGAAAATAGCTGTCT-CTTGATAATT-TTTTATTGAATTTAATTTTTGAGTTAAAAAGCTCAAATTTTTTTTAAAGACGAGAAGACCCTATAGAGTTTAATA-TTT-----------------T-TAG------------TATTTTTAATTTTTT----GGAA-TTT----TCAATTTTTTA-ATT-ATTAAA-------TT------------------TATTTAGTTGGGGTGACTTAAA-GATTTAATTAACTCTTT-----------TAT-ATCT-----A-GATCATTGATTTATGAA-TATTTAACCTAAT--TTT-TTTAAAGTTAAGA-ATAATTACCTTAGGGATAACAGCGTAATTTCTTTTGAAAGTTCTTATTTAAAAAGAAGTTTGCGACCTCGATGTTGGATTAAAATTTATTTT-TGGCGCAGAAGCT-TTACA-ATTAGGTCTGTTCGACCTTTAAAATTTTACATGATCTGAGT--------------------TGCATGTCTCAGTACAAGCCGAATTAAGGTGAAACCGCGAAAGGCTCATTAAATCAGTTATGGTTCCTTAG--------ATCGTACCAACATTTACTTGGATAAC-TGTGGTAATTCTAGAGCTAATACATGCAAACAGAGCTCCGACCGGAGACGGAAGGAGCGCTTTTATTAGATCAAAACCAATCGGCGGCG-GGTTCGT----TCGCGG-GCCCGTCGTCGTTCGCCTT-GGCGAATCTGAATAACTTTCTGCTGATCGCACGGT-CTCGCACCGGCGACGCATCTTTCAAATGTCTGCCTTATCAACTGTCGATGGTAGGTTCCGTGCCTACCATGGTCGTAACGGGTAACGGGGAATCAGGGTTCGATTCCGGAGAGGGAGCCTGAGAAACGGCTACCACATCCAAGGAAGGCAGCAGGCGCGCAAATTACCCACTCCCGGCACGGGGAGGTAGTGACGAAAAATAACGATACGGGACTCATCCGAGGCCCCGTAATCGGAATGAGCACACTCTAAACCCTTTAACGAGGATCAATTGGAGGGCAAGTCTGGTGCCAGCAGCCGCGGTAATTCCAGCTCCAATAGCGTATATTAAAGTTGTTGCGGTTAAAAAGCTCGTAGTCGAATCTGTGTCCCGCGCCGCCGGTTCGTCGCTCGCGGCGTTTAACTGGCGTGTC----CGCGGGACGTCCT-GCCGGTGGGC-CCAGCTCTTTC-----------GCT----------------------------------------AG--GGCGGCCCAACTT--CGAATCCCGCCGCGGTGCTCTTCACTGAGTGTCGAGGCGGGCCGGCACGTTTACTTTGAACAAATTAGAGTGCTTAAAGCAGGCTAAAACCTCGCCTGAATACTTCGTGCATGGAATAATGGAATAGGACCTCGGTTCTATTTTGTTGGTTTTCGGAACCAGGAGGTAATGATTAATAGGAACGGATGGGGGCATTCGTATTGCGACGTTAGAGGTGAAA--------------------------------------------------------------------------------------------------------------------------------------------------------------------------------------------------------------------------------------------------------------------------------------------------------------------------------------------------------------------------------------------------------------------------------------------------------------------------------------------------------------------------------------------------------------------------------------------------------------------------------------------------------------------------------------------------------------------------------------------------------------------------------------------------------------------------------------------------------------------------------------------------------------------------------------------------------------------------------GGAGTCTAGCATGCGCGCGAGTCATTGGGAC-----------------------------------------------TAAGCGAAACCTAAAGGCGAAATGAAAGTGAAG---GCT-CGC----C-TC--GCGCGAGCCGAGGGAGGATGGGCCGCG-------------------------CGCAA-------TCGCGGCCCCGCACTCCCGGGGCGTCTCGTTCTCATCGCG-AGAAG-AGGCGCACCCAGAGCGTGCACGCTGGGACCCGAAAGATGGTGAACTATGCCTGGTCAGGACGAAGTCAGGGGAAACCCTGATGGAGGTCCGTAGCGATTCTGACGTGCAAATCGATCGTCGGAACTGGGTATAGGGGCGAAAGACTAATCGAACCATCTAGTAGCTGGTTCCCTCC-GAAGTTTCCCTCAGGATAGCTGGCGCTCGCT----------------------------T-TT--GCGAGTCTCATCCGGTAAAGCGAATGATTAGAGGCATTGGGGTCGAAACGGCCTCAACCTATTCTCAAACTTTAAATGGGTGAGATCTCCGGCTTGCTTGAAC--------------------------------------------AGTGAAGCCGCGAGATCGGA---TC-AGAGTGCCAAGTGGGCCACTTTTGGTAAGCAGAACTGGCGCTGTGGGATGAACCAAACGCAGAGTTAAAGCGCCTAAATCGACGCTTATGGGATACCATGAAAGGCGTTGGTAACTTAAGACAGCAGGACGGTGGCCATGGAA---------------------------------------------------------------------------------------------------------------------------------------------------------------------------------------------------------------------------------------------------------------------------------------------------------------------------------------------------------------------------------------------------------------------------------------------------------------------------------------------------------------------------------------------------------------------------------------------------------------------------------------------------------------------------------------------------------------------------------------------------------------------------------------------------------------------------------------------------------------CATATTGTTAGACAAGAAAGAGGTAAAAAAGAAACCTTTGGATGTATCGGAATAATTTATGCAATAATAGCAATTGGATTATTAGGATTTGTTGTATGAGCCCACCACATATTCACTGTAGGAATAGACGTTGATACACGAGCATACTTTACTTCAGCAACAATAATCATTGCTGTTCCTACTGGAATTAAAATTTTTAGTTGACTAGCTACCCTTCACGGAACTCAAATTAATTATTCACCTCAAATACTTTGAGCTTTAGGATTCATTTTCCTATTCACTGTAGGAGGTCTAACAGGAGTAGTTCTTGCAAATTCATCTATTGACATTATTCTTCATGACACCTACTATGTAGTTGCACATTTCCATTATGTTTTATCAATAGGGGCAGTATTTGCAATTATAGGAGGATTAATTCATTGATTCCCTTTATTTACAGGATTCTCACTTAATAATAAACTTTTAAAAATTCAATTCTTTACAATATTTATTGGAGTAAATATAACATTCTTCCCACAACATTTTCTAGGCCTAAGAGGTATACCACGACGATATTCTGATTATCCTGATGCCTACCTTTCATGAAATCTTGTATCATCCGTAGGATCCTTAATTTCAACTGTAAGAATTCTATTTTTTATTTTCATTCTTTGAGAAAGAATAACATCACTACGTAAAAATATTTTTTCTAACCAAATAACCTCCTCAATTGAATGATTACAA----------------------------------------------------------------------------------------------------------------------------------------------------------------------------------------------------------------------------------------------------------------------------------------------------------------------------------------------------------------------------------------------------------------------------------------------------------------------------------------------------------------------------------------------------------------------------------------------------------------------------------------------------------------------------------------------------------------------------------------------------------------------------------------------------------------------------------------------------------------------------------------------------------------------------------------------------------------------------------------------------------------------------------------------------------------------------------------------------------------------------------------------------------------------------------------------------------------------------------------------------------------------------------------------------------------------------------------------------------------------------------------------------------------------------------------------------------------------------------------------------------------------------------------------------------------------------------------------------------------------------------------------------------------------------------------------------------------------------------------------------------------------------------------------------------------------------------------------------------------------------------------------------------------------------------------------------------------------------------------------------------------------------------------------------------------------------------------------------------------------------------------------------------------------------------------------------------------------------------------------------------------------------------------------------------------------------------------------------------------------------------------------------------------------------------------------------------------------------------------------------------------------------------------------------------------------------------------------------------------------------------------------------------------------------------------------------------------------------------------------------------------------------------------------------------------------------------------------------------------------------------------------------------------------------------------------------------------------------------------------------------------------------------------------------------------------------------------------------------------------------------------------------------------------------------------------------------------------------------------------------------------------------------------------------------------------------------------------------------------------------------------------------------------------------------------------------------------------------------------------------------------------------------------------------------------------------------------------------------------------------------------------------------------------------------------------------------------------------------------------------------------------------------------------------------------------------------------------------------------------------------------------------------------------------------------------------------------------------------------------------------------------------------------------------------------------------------------------------------------------------------------------------------------------------------------------------------------------------------------------------------------------------------------------------------------------------------------------------------------------------------------------------------------------------------------------------------------------------------------------------------------------------------------------------------------------------------------------------------------------------------------------------------------------------------------------------------------------------------------------------------------------------------------------------------------------------------------------------------------------------------------------------------------------------------------------------------------------------------------------------------------------------------------------------------------------------------------------------------------------------------------------------------------------------------------------------------------------------------------------------------------------------------------------------------------------------------------------------------------------------------------------------------------------------------------------------------------------------------------------------------------------------------------------------------------------------------------------------------------------------------------------------------------------------------------------------------------------------------------------------------------------------------------------------------------------------------------------------------------------------------------------------------------------------------------------------------------------------------------------------------------------------------------------------------------------------------------------------------------------------------------------------------------------------------------------------------------------------------------------------------------------------------------------------------------------------------------------------------------------------------------------------------------------------------------------------------------------------------------------------------------------------------------------------------------------------------------------------------------------------------------------------------------------------------------------------------------------------------------------------------------------------------------------------------------------------------------------------------------------------------------------------------------------------------------------------------------------------------------------------------------------------------------------------------------------------------------------------------------------------------------------------------------------------------------------------------------------------------------------------------------------------------------------------------------------------------------------------------------------------------------------------------------------------------------------------------------------------------------------------------------------------------------------------------------------------------------------------------------------------------------------------------------------------------------------------------------------------------------------------------------------------------------------------------------------------------------------------------------------------------------------------------------------------------------------------------------------------------------------------------------------------------------------------------------------------------------------------------------------------------------------------------------------------------------------------------------------------------------------------------------------------------------------------------------------------------------------------------------------------------------------------------------------------------------------------------------------------------------------------------------------------------------------------------------------------------------------------------------------------------------------------------------------------------------------------------------------------------------------------------------------------------------------------------------------------------------------------------------------------------------------------------------------------------------------------------------------------------------------------------------------------------------------------------------------------------------------------------------------------------------------------------------------------------------------------------------------------------------------------------------------------------------------------------------------------------------------------------
>Conoderus_sp_COL031
CATGTCCTTTTGATTA-TTATTTAAGGTCTAATCTGCTCAATGAG---GA-GTTAAATTGCCGCGGTATTTTGACCGTGCGAAGGTAGCATAATAATTAGTTTTTTTATTGAAAGCTGGAATGAATGATTGGACGAGAAAACAACTGTCT-CTGTAATATT-T-TTATTGAATTTAACTTTTAAGTAAAAAGGCTTAAATGTTTCTAAAAGACGAGAAGACCCTATAGAGTTTTACA-TTTT---------------AT-TTA--------------TAATTAGTTTTTG----GTAT--------TTATTGTTTTT-A-T-AATTTAA------TT------------------TGTTTGGTTGGGGTGACTAGAA-GATTAGAAAAACTCTTC-----------TAA-TATA-T-T----GTTACTTATTAGTAAA-TAAAAAATCTGGA--GTT-TTCAAGTTTAATA-TAAATTACCTTAGGGATAACAGCGTAATTTCTCTTTAGAGTTCTTATTGGAAGGGGAGTTTGCGACCTCGATGTTGGATTAAAATTAATGTT-GGGTGCAGTAGCT-CAATT-ATTAGGTCTGTTCGACCTTTAAAATTTTACATGATCTGAGT-----------------CCATGCATGTCTCAGTACAAGCCGAATTAAGGTGAAACCGCGAAAGGCTCATTAAATCAGTTATGGTTCCTTAG--------ATCGTACCCACATTTACTTGGATAAC-TGTGGTAATTCTAGAGCTAATACATGCAAACAGAGCTCCGACCGGAGACGGAAGGAGCGCTTTTATTAGATCAAAACCAATCGGCGGCG-GGTGCGA-----------GCCCGTCGTCGTTCACTCT-GGTGAATCTGAATAACTTTCTGCTGATCGCACGGT-CTAGCACCGGCGACGCATCTTTCAAATGTCTGCCTTATCAACTGTCGATGGTAGGTTCCGTGCCTACCATGGTCGTAACGGGTAACGGGGAATCAGGGTTCGATTCCGGAGAGGGAGCCTGAGAAACGGCTACCACATCCAAGGAAGGCAGCAGGCGCGCAAATTACCCACTCCCGGCACGGGGAGGTAGTGACGAAAAATAACGATACGGGACTCATCCGAGGCCCCGTAATCGGAATGAGTACACTCTAAACCCTTTAACGAGGATCAATTGGAGGGCAAGTCTGGTGCCAGCAGCCGCGGTAATTCCAGCTCCAATAGCGTATATTAAAGTTGTTGCGGTTAAAAAGCTCGTAGTCGAATCTGTGTCCCGCGCCGCCGGTTCATCGCTCGCGGTGTTTAACTGGCGTGTC----CGCGGGACGTCCT-GCCGGTGGGC-TTAGCTC---------------GCG----------------------------------------AG--GGCGGCCCAACTT--CGAATCCCGCCGCGGTGCTCTTCACTGAGTGTCGAGGCGGGCCGGCACGTTTACTTTGAACAAATTAGAGTGCTTAAAGCAGGCTAAAACTTCGCCTGAATACTGTGTGCATGGAATAATGGAATAGGACCTCGGTTCTATTTTGTTGGTTTTCGGAACCCCGAGGTAATGATTAATAGGAACGGATGGGGGCATTCGTATTGCGACGTT------------------------------------------------------------------------------------------------------------------------------------------------------------------------------------------------------------------------------------------------------------------------------------------------------------------------------------------------------------------------------------------------------------------------------------------------------------------------------------------------------------------------------------------------------------------------------------------------------------------------------------------------------------------------------------------------------------------------------------------------------------------------------------------------------------------------------------------------------------------------------------------------------------------------------------------------------------------------------------------GGAGTCTAGCATGTGCGCGAGTCATTGGGACA--------------------------------------------C-GTTGCTAAACCTAAAGGCGTAATGAAAGTGAAG---GCG-CGC----C-TT--GCGCGCGCCGAGGGAGGATGGGCGAGGC--GT------------------TCGCGCG-------CCGTCGCCCCGCACTCCCGGGGCGTCTCGTTCTCATCGCG-AGAAG-AGGCGCACCCAGAGCGTACACGCTGGGACCCGAAAGATGGTGAACTATGCCTGGTCAGGACGAAGTCAGGGGAAACCCTGATGGAGGTCCGTAGCGATTCTGACGTGCAAATCGATCGTCGGAACTGGGTATAGGGGCGAAAGACTAATCGAACCATCTAGTAGCTGGTTCCCTCC-GAAGTTTCCCTCAGGATAGCTGGCGCTCGC----------------------------TT-TT--GCGAGTCTCATCCGGTAAAGCGAATGATTAGAGGCATTGGGGTCGAAACGGCCTCAACCTATTCTCAAACTTTAAATGGGTGAGATCTCCGGCTTGCTTAAAG-------------------------------------------CAGTGAAGCCGCGAGATCGGA---TC-AGAGTGCCAAGTGGGCCACTTTTGGTAAGCAGAACTGGCGCTGTGGGATGAACCAAACGCGGAGTTAAAGCGCCTAAATCGACGCTTATGGGATACCATGAAAGGCGTTGGTAACTTAAGACAGCAGGACGGTGGCCATGGAA---------------------------------------------------------------------------------------------------------------------------------------------------------------------------------------------------------------------------------------------------------------------------------------------------------------------------------------------------------------------------------------------------------------------------------------------------------------------------------------------------------------------------------------------------------------------------------------------------------------------------------------------------------------------------------------------------------------------------------------------------------------------------------------------------------------------------------------------------------------CATATCGTTAGACAAGAAAGTGGAAAAAAGGAAACATTTGGATGTATTGGTATAATCTACGCCATACTAGCTATTGGTTTTCTTGGATTTGTTGTTTGAGCACATCACATATTTACTGTAGGAATAGACGTTGATACACGAGCATACTTCACATCAGCAACTATGATTATTGCTGTTCCAACTGGAATTAAAATTTTTAGATGACTTGCTACTCTTCATGGAACCCAAATTAACTATTCTCCTCAAATACTTTGAGCCCTAGGATTTATTTTTTTGTTTACTGTAGGAGGATTAACAGGTGTTATTTTAGCTAATTCTTCAATTGATATTATCCTTCATGATACATATTACGTTGTAGCTCACTTTCATTATGTTCTATCAATAGGAGCTGTATTCGCAATTATAGGAGGTTTAATTCATTGATTTCCTCTATTTACAGGATTTTCCCTTAACAATAAACTTCTTAAAATTCAATTCCTAACAATATTCATTGGAGTAAATTTAACATTCTTTCCTCAACATTTTTTAGGACTTAGAGGAATACCTCGACGATACTCCGATTATCCTGACGCTTATCTTGCTTGAAATGTTGTTTCTTCTATTGGTTCACTTATTTCAACTGTTAGAATCCTTTTCTTCATTTTTATTATATGAGAAAGAATAACTTCACTACGAAAAAATGTGTTTTCTAATCAAATACCATCATCAATTGAGTGATTACAA----------------------------------------------------------------------------------------------------------------------------------------------------------------------------------------------------------------------------------------------------------------------------------------------------------------------------------------------------------------------------------------------------------------------------------------------------------------------------------------------------------------------------------------------------------------------------------------------------------------------------------------------------------------------------------------------------------------------------------------------------------------------------------------------------------------------------------------------------------------------------------------------------------------------------------------------------------------------------------------------------------------------------------------------------------------------------------------------------------------------------------------------------------------------------------------------------------------------------------------------------------------------------------------------------------------------------------------------------------------------------------------------------------------------------------------------------------------------------------------------------------------------------------------------------------------------------------------------------------------------------------------------------------------------------------------------------------------------------------------------------------------------------------------------------------------------------------------------------------------------------------------------------------------------------------------------------------------------------------------------------------------------------------------------------------------------------------------------------------------------------------------------------------------------------------------------------------------------------------------------------------------------------------------------------------------------------------------------------------------------------------------------------------------------------------------------------------------------------------------------------------------------------------------------------------------------------------------------------------------------------------------------------------------------------------------------------------------------------------------------------------------------------------------------------------------------------------------------------------------------------------------------------------------------------------------------------------------------------------------------------------------------------------------------------------------------------------------------------------------------------------------------------------------------------------------------------------------------------------------------------------------------------------------------------------------------------------------------------------------------------------------------------------------------------------------------------------------------------------------------------------------------------------------------------------------------------------------------------------------------------------------------------------------------------------------------------------------------------------------------------------------------------------------------------------------------------------------------------------------------------------------------------------------------------------------------------------------------------------------------------------------------------------------------------------------------------------------------------------------------------------------------------------------------------------------------------------------------------------------------------------------------------------------------------------------------------------------------------------------------------------------------------------------------------------------------------------------------------------------------------------------------------------------------------------------------------------------------------------------------------------------------------------------------------------------------------------------------------------------------------------------------------------------------------------------------------------------------------------------------------------------------------------------------------------------------------------------------------------------------------------------------------------------------------------------------------------------------------------------------------------------------------------------------------------------------------------------------------------------------------------------------------------------------------------------------------------------------------------------------------------------------------------------------------------------------------------------------------------------------------------------------------------------------------------------------------------------------------------------------------------------------------------------------------------------------------------------------------------------------------------------------------------------------------------------------------------------------------------------------------------------------------------------------------------------------------------------------------------------------------------------------------------------------------------------------------------------------------------------------------------------------------------------------------------------------------------------------------------------------------------------------------------------------------------------------------------------------------------------------------------------------------------------------------------------------------------------------------------------------------------------------------------------------------------------------------------------------------------------------------------------------------------------------------------------------------------------------------------------------------------------------------------------------------------------------------------------------------------------------------------------------------------------------------------------------------------------------------------------------------------------------------------------------------------------------------------------------------------------------------------------------------------------------------------------------------------------------------------------------------------------------------------------------------------------------------------------------------------------------------------------------------------------------------------------------------------------------------------------------------------------------------------------------------------------------------------------------------------------------------------------------------------------------------------------------------------------------------------------------------------------------------------------------------------------------------------------------------------------------------------------------------------------------------------------------------------------------------------------------------------------------------------------------------------------------------------------------------------------------------------------------------------------------------------------------------------------------------------------------------------------------------------------------------------------------------------------------------------------------------------------------------------------------------------------------------------------------------------------------------------------------------------------------------------------------------------------------------------------------------------------------------------------------------------------------------------------------------------------------------------------------------------------------------------------------------------------------------------------------------------------------------------------------------------------------------------------------------------------------------------------------------------------------------------------------------------------------------------------------------------------------------------------------------------------------------------------------------------------------------------------------------------------------------------------------------------------------------------
>Microdesmes_sp_COL047
CATGTCTTTTTGATTA-TAATTTAAGGTTTAATCTGCTCAATGAG---GA-TTTAAATTGCCGCGGTATTTTGACCGTGCAAAGGTAGCATAATAATTAGTTTCTTTATTGGAAGCTGGAATGAATGATTGGACGAGAAAATTACTGTCT-CTTTCGAATT-AATTTTTTAAATTAACTTTTAAGTAAAAAGGCTTAAATATATTTTAAAGACGAGAAGACCCTATAGAGTTTGATA-TTAA---------------AG-AAA------------TTTCAGGTGTTTTTGG---TTAT-TT-----ATTAAC-TGGA-GTT-TTATTT-------AT------------------TATTTGGTTGGGGTGACTTAAA-GATTTAATAAACTCTTT-----------AAA-ATTT-T-T----ATCAATGATTTTTGAA-TTTAGAATCTAAT--TTT-TTTAAAGTTAAGA-TAAATTACCTTAGGGATAACAGCGTAATTTCTTTTTAGAGTTCTTATTGAGAAAGAAGTTTGCGACCTCGATGTTGGATTAAAATTAATTTC-TGGTGCAGAAGCT-GGAAA-ATTGGGTCTGTTCGACCTTTGAAATTTTACATGATCTGAGT------------------CATGCATGTCTCAGTACAAGCCAAATTAAGGTGAAACCGCGAAAGGCTCATTACATCAGATATGGTTCCTTAG--------ATCGTACCCACATTTACTTGGATAACTTTTGGTAATTCTAGAGCTAATACATGCAAACAGAGCTCCGACCGGAGACGGAAGGAGCGCTTTTATTAGATCAAAACCAATCGGCGGCG-GGCGCGA-----------GCTCGTCGTCGTTCACTCT-GGTGAATCTGAATAACTTTCTGCTGATCGCACGGT-CTAGCACCGGCGACGCATCTTTCAAATGTCTGCCTTATCAACTGTCGATGGTAGGTTCTGTGCCTACCATGGTCGTAACGGGTAACGGGGAATCAGGGTTCGATTCCGGAGAGGGAGCCTGAGAAACGGCTACCACATCCAAGGAAGGCAGCAGGCGCGCAAATTACCCACTCCCGGCACGGGGAGGTAGTGACGAAAAATAACGATACGGGACTCATCCGAGGCCCCGTAATCGGAATGAGTACACTCTAAACCCTTTAACGAGGATCAATTGGAGGGCAAGT---------------------------------------------------------------------------------------------------------------------------------------------------------------------------------------------------------------------------------------------------------------------------------------------------------------------------------------------------------------------------------------------------------------------------------------------------------------------------------------------------------------------------------------------------------------------------------------------------------------------------------------------------------------------------------------------------------------------------------------------------------------------------------------------------------------------------------------------------------------------------------------------------------------------------------------------------------------------------------------------------------------------------------------------------------------------------------------------------------------------------------------------------------------------------------------------------------------------------------------------------------------------------------------------------------------------------------------------------------------------------------------------------------------------------------------------------------------GGAGTTAGCATGTGCGCGAGTCATTGGGATC--------------------------------------------T-TACACTAAACCTAAAGGCGAAATGAAAGTGAAA---GCG-CGC----C-TC--GCGCGCGCCCAGGGAGGATGGGCGGGAT----------------------TCGCGTC-------CAAACGCCCCGCACTCCCGGGGCGTCTCTATCTCATTGCG-AGAAG-AGGCGCACCCAGAGCGTACACGCTGGGACCCGAAAGATGGTGAACTATGCCTGGTCAGGACGAAGTCAGGGGAAACCCTGATGGAGGTCCGTAGCGATTCTGACGTGCAAATCGATCGTCGGAACTGGGTATAGGGGCGAAAGACTAATCGAACCATCTAGTAGCTGGTTCCCTCC-GAAGTTTCCCTCAGGATAGCTGGCGCTCGC---------------------------ATT-TT--GCGAGTCTCATCCGGTAAAGCGAATGATTAGAGGCATTGGGGTCGAAACGGCCTCAACCTATTCTCAAACTTTAAATGGGTGAGATCTCCGGCTTGCTTAAAC-------------------------------------GTATATCGTTGAAGCCGCGAGATCGGA---TC-AGAGTGCCAAGTGGGCCACTTTTGGTAAGCAGAACTGGCGCTGTGGGATGAACCAAACGCGGAGTTAAAGCGCCTAAATCGACGCTTATGGGATACCATGAAAGGCGTTGGTAACTTAAGACAGCAGGACGGTGGCCATGGAA---------------------------------------------------------------------------------------------------------------------------------------------------------------------------------------------------------------------------------------------------------------------------------------------------------------------------------------------------------------------------------------------------------------------------------------------------------------------------------------------------------------------------------------------------------------------------------------------------------------------------------------------------------------------------------------------------------------------------------------------------------------------------------------------------------------------------------------------------------------CATATTGTTAGTCAAGAAAGAGGAAAAAAGGAAACCTTTGGATGTATTGGTATAATTTATGCTATAATAGCAATTGGACTATTAGGATTTGTAGTATGGGCCCATCACATATTCACTGTAGGAATAGATGTAGATACACGAGCTTACTTCACTTCAGCTACTATAATCATTGCTGTTCCAACAGGAATTAAAATTTTTAGATGACTAGCTACTCTTCATGGAACACAAATTAATTATTCTCCTCAGATATTATGAGCTTTAGGATTCATTTTCTTATTTACTGTTGGAGGATTAACTGGAGTAGTTCTAGCAAATTCATCACTTGATATTATCCTCCATGATACTTATTATGTTGTAGCTCACTTCCACTATGTTTTATCAATAGGAGCAGTATTTGCAATTATAGGAGGATTAATTCACTGATTCCCTCTATTTACAGGATTCTCATTAAATAATAAATTATTAAAAATTCAATTTTTAACTATATTCATTGGTGTAAATTTAACATTCTTCCCTCAACATTTCCTAGGATTAAGAGGGATACCTCGTCGTTATTCTGATTACCCAGATGCTTACTTATCATGAAATCTAGTATCTTCAGTTGGGTCATTAATTTCAACAGTTAGAATTTTATTTTTTATCTTCATTCTTTGAGAAAGAATAACATCCTTACGTAAAAATATTTTCTCTAACCAAATATCTTCATCAATTGAATGATTACAA----------------------------------------------------------------------------------------------------------------------------------------------------------------------------------------------------------------------------------------------------------------------------------------------------------------------------------------------------------------------------------------------------------------------------------------------------------------------------------------------------------------------------------------------------------------------------------------------------------------------------------------------------------------------------------------------------------------------------------------------------------------------------------------------------------------------------------------------------------------------------------------------------------------------------------------------------------------------------------------------------------------------------------------------------------------------------------------------------------------------------------------------------------------------------------------------------------------------------------------------------------------------------------------------------------------------------------------------------------------------------------------------------------------------------------------------------------------------------------------------------------------------------------------------------------------------------------------------------------------------------------------------------------------------------------------------------------------------------------------------------------------------------------------------------------------------------------------------------------------------------------------------------------------------------------------------------------------------------------------------------------------------------------------------------------------------------------------------------------------------------------------------------------------------------------------------------------------------------------------------------------------------------------------------------------------------------------------------------------------------------------------------------------------------------------------------------------------------------------------------------------------------------------------------------------------------------------------------------------------------------------------------------------------------------------------------------------------------------------------------------------------------------------------------------------------------------------------------------------------------------------------------------------------------------------------------------------------------------------------------------------------------------------------------------------------------------------------------------------------------------------------------------------------------------------------------------------------------------------------------------------------------------------------------------------------------------------------------------------------------------------------------------------------------------------------------------------------------------------------------------------------------------------------------------------------------------------------------------------------------------------------------------------------------------------------------------------------------------------------------------------------------------------------------------------------------------------------------------------------------------------------------------------------------------------------------------------------------------------------------------------------------------------------------------------------------------------------------------------------------------------------------------------------------------------------------------------------------------------------------------------------------------------------------------------------------------------------------------------------------------------------------------------------------------------------------------------------------------------------------------------------------------------------------------------------------------------------------------------------------------------------------------------------------------------------------------------------------------------------------------------------------------------------------------------------------------------------------------------------------------------------------------------------------------------------------------------------------------------------------------------------------------------------------------------------------------------------------------------------------------------------------------------------------------------------------------------------------------------------------------------------------------------------------------------------------------------------------------------------------------------------------------------------------------------------------------------------------------------------------------------------------------------------------------------------------------------------------------------------------------------------------------------------------------------------------------------------------------------------------------------------------------------------------------------------------------------------------------------------------------------------------------------------------------------------------------------------------------------------------------------------------------------------------------------------------------------------------------------------------------------------------------------------------------------------------------------------------------------------------------------------------------------------------------------------------------------------------------------------------------------------------------------------------------------------------------------------------------------------------------------------------------------------------------------------------------------------------------------------------------------------------------------------------------------------------------------------------------------------------------------------------------------------------------------------------------------------------------------------------------------------------------------------------------------------------------------------------------------------------------------------------------------------------------------------------------------------------------------------------------------------------------------------------------------------------------------------------------------------------------------------------------------------------------------------------------------------------------------------------------------------------------------------------------------------------------------------------------------------------------------------------------------------------------------------------------------------------------------------------------------------------------------------------------------------------------------------------------------------------------------------------------------------------------------------------------------------------------------------------------------------------------------------------------------------------------------------------------------------------------------------------------------------------------------------------------------------------------------------------------------------------------------------------------------------------------------------------------------------------------------------------------------------------------------------------------------------------------------------------------------------------------------------------------------------------------------------------------------------------------------------------------------------------------------------------------------------------------------------------------------------------------------------------------------------------------------------------------------------------------------------------------------------------------------------------------------------------------------------------------------------------------------------------------------------------------------------------------------------------------------------------------------------------------------------------------------------------------------------------------------------------------------------------------------------------------------------------------------------------------------------------------------------------------------------------------------------------------------
>Melanoxanthus_sp_COL048
CATGTCTTTTTGATTA-TAATTTAAGGTTTAATCTGCTCAATGAG---GA-ATTAAATTGCCGCGGTATTATGACCGTGCGAAGGTAGCATAATAATTAGTTTTTTGATTGAAAGCTGGAATGAATGATTGGACGAGAAAATTACTGTCT-CTTTTTAATT-TTTTATTGAATTTAACTTTTGAGTTAAAAGGCTCAAATTTTTTTTAAAGACGAGAAGACCCTATAGAGTTTAATA-AATT---------------TT-TTA------------GTTTAGTATTTTTTG----GAAT-AG-----TAAAAAATTTG-AAT-TAAAAA-------TT------------------TATTTGGTTGGGGTGACTAGAA-GATTAAATAAACTCTTA-----------TAA-AAAT-T-TAA--ATCATTGATTTATGAT-AAGGAAATCTGAT--TTT-TTCAAATTTAAGA-TAAATTACCTTAGGGATAACAGCGTAATTTTCTTTTAAAGTTCTTATTGAAAGGAAAGTTTGCGACCTCGATGTTGGATTAAAATTAATTTT-TGGTGCAGAAGCT-TAAAA-ATTGAGTCTGTTCGACTTTTAAAATTTTACATGATCTGAGT------------------------------------------------------------------------------------------------------------------------------------------------------------------------------------------------------------------------------------------------------------------------------------------------------------------------------------------------------------------------------------------------------------------------------------------------------------------------------------------------------------------------------------------------------------------------------------------------------------------------------------------------------------------------------------------------------------------------------------------------------------------------------------------------------------------------------------------------------------------------------------------------------------------------------------------------------------------------------------------------------------------------------------------------------------------------------------------------------------------------------------------------------------------------------------------------------------------------------------------------------------------------------------------------------------------------------------------------------------------------------------------------------------------------------------------------------------------------------------------------------------------------------------------------------------------------------------------------------------------------------------------------------------------------------------------------------------------------------------------------------------------------------------------------------------------------------------------------------------------------------------------------------------------------------------------------------------------------------------------------------------------------------------------------------------GGAGTCTAGCATGTGCGCGAGTCATTGGGATT--------------------------------------------C-TGCACTAAACCTAAAGGCGAAATGAAAGTGAAG---GCG-CGC----C-TC--GCGCGCGCCTAGGGAGGATGGGCGACCG--ATCGAGG--------CAACCCCGACGT-------CGGAAGCCCCGCACTCCCGGGGCGTCTCATTCTCATCGCG-AGAAG-AGGCGCACCCAGAGCGTACACGCTGGGACCCGAAAGATGGTGAACTATGCCTGGTCAGGACGAAGTCAGGGGAAACCCTGATGGAGGTCCGTAGCGATTCTGACGTGCAAATCGATCGTCGGAACTGGGTATAGGGGCGAAAGACTAATCGAACCATCTAGTAGCTGGTTCCCTCC-GAAGTTTCCCTCAGGATAGCTGGCGCTCGC---------------------------TGT-GC--GCGAGTCTCATCCGGTAAAGCGAATGATTAGAGGCATTGGGGTCGAAACGGCCTCAACCTATTCTCAAACTTTAAATGGGTGAGATCTCCGGCTTGCTTGAAC--------------------------------------------GCTGAAGCCGCGAGATCGGA---TC-AGAGTGCCAAGTGGGCCACTTTTGGTAAGCAGAACTGGCGCTGTGGGATGAACCAAACGCGGAGTTAAAGCGCCTAAATCGACGCTTATGGGATACCATGAAAGGCGTTGGTAACTTAAGACAGCAGGACGGTGGCCATGGAA---------------------------------------------------------------------------------------------------------------------------------------------------------------------------------------------------------------------------------------------------------------------------------------------------------------------------------------------------------------------------------------------------------------------------------------------------------------------------------------------------------------------------------------------------------------------------------------------------------------------------------------------------------------------------------------------------------------------------------------------------------------------------------------------------------------------------------------------------------------CATATTGTTAGACAAGAAAGAGGTAAAAAGGAAACATTCGGAACTATTGGGATAGTTTATGCCATAATAGCAATTGGGCTTCTAGGATTTGTAGTTTGGGCTCACCATATATTTACTGTTGGAATAGATGTTGACACCCGAGCTTACTTTACATCAGCTACAATAATCATTGCAGTTCCAACTGGAATTAAAATTTTTAGATGGTTAGCTACCCTTCATGGTACACAAATAAACTATTCGCCCCAAATACTTTGAGCCTTAGGATTTATTTTCTTGTTTACTGTAGGAGGATTGACAGGAGTAGTATTAGCCAATTCTTCAATTGATATTATTCTACATGATACTTACTATGTAGTTGCCCACTTCCATTACGTTTTATCAATAGGAGCAGTCTTTGCAATTATAGGAGGTCTAATTCACTGATTTCCACTCTTTACCGGATTTTCCCTTAATAATAAGTTATTAAAAATTCAATTCTTTACAATATTTATTGGTGTAAATATAACCTTCTTTCCTCAACATTTTTTAGGGTTAAGAGGGATACCCCGACGATATTCTGATTACCCAGACGCTTACCTATCATGAAATCTTGTTTCATCTGTTGGCTCCTTAATTTCCACAGTAAGAATTTTATTCTTTGTATTTATTTTATGAGAAAGAATAACTTCTTTACGAAAAAACATTTTTTCTAACCAAATACCCTCCTCAATTGAATGACTCCAA----------------------------------------------------------------------------------------------------------------------------------------------------------------------------------------------------------------------------------------------------------------------------------------------------------------------------------------------------------------------------------------------------------------------------------------------------------------------------------------------------------------------------------------------------------------------------------------------------------------------------------------------------------------------------------------------------------------------------------------------------------------------------------------------------------------------------------------------------------------------------------------------------------------------------------------------------------------------------------------------------------------------------------------------------------------------------------------------------------------------------------------------------------------------------------------------------------------------------------------------------------------------------------------------------------------------------------------------------------------------------------------------------------------------------------------------------------------------------------------------------------------------------------------------------------------------------------------------------------------------------------------------------------------------------------------------------------------------------------------------------------------------------------------------------------------------------------------------------------------------------------------------------------------------------------------------------------------------------------------------------------------------------------------------------------------------------------------------------------------------------------------------------------------------------------------------------------------------------------------------------------------------------------------------------------------------------------------------------------------------------------------------------------------------------------------------------------------------------------------------------------------------------------------------------------------------------------------------------------------------------------------------------------------------------------------------------------------------------------------------------------------------------------------------------------------------------------------------------------------------------------------------------------------------------------------------------------------------------------------------------------------------------------------------------------------------------------------------------------------------------------------------------------------------------------------------------------------------------------------------------------------------------------------------------------------------------------------------------------------------------------------------------------------------------------------------------------------------------------------------------------------------------------------------------------------------------------------------------------------------------------------------------------------------------------------------------------------------------------------------------------------------------------------------------------------------------------------------------------------------------------------------------------------------------------------------------------------------------------------------------------------------------------------------------------------------------------------------------------------------------------------------------------------------------------------------------------------------------------------------------------------------------------------------------------------------------------------------------------------------------------------------------------------------------------------------------------------------------------------------------------------------------------------------------------------------------------------------------------------------------------------------------------------------------------------------------------------------------------------------------------------------------------------------------------------------------------------------------------------------------------------------------------------------------------------------------------------------------------------------------------------------------------------------------------------------------------------------------------------------------------------------------------------------------------------------------------------------------------------------------------------------------------------------------------------------------------------------------------------------------------------------------------------------------------------------------------------------------------------------------------------------------------------------------------------------------------------------------------------------------------------------------------------------------------------------------------------------------------------------------------------------------------------------------------------------------------------------------------------------------------------------------------------------------------------------------------------------------------------------------------------------------------------------------------------------------------------------------------------------------------------------------------------------------------------------------------------------------------------------------------------------------------------------------------------------------------------------------------------------------------------------------------------------------------------------------------------------------------------------------------------------------------------------------------------------------------------------------------------------------------------------------------------------------------------------------------------------------------------------------------------------------------------------------------------------------------------------------------------------------------------------------------------------------------------------------------------------------------------------------------------------------------------------------------------------------------------------------------------------------------------------------------------------------------------------------------------------------------------------------------------------------------------------------------------------------------------------------------------------------------------------------------------------------------------------------------------------------------------------------------------------------------------------------------------------------------------------------------------------------------------------------------------------------------------------------------------------------------------------------------------------------------------------------------------------------------------------------------------------------------------------------------------------------------------------------------------------------------------------------------------------------------------------------------------------------------------------------------------------------------------------------------------------------------------------------------------------------------------------------------------------------------------------------------------------------------------------------------------------------------------------------------------------------------------------------------------------------------------------------------------------------------------------------------------------------------------------------------------------------------------------------------------------------------------------------------------------------------------------------------------------------------------------------------------------------------------------------------------------------------------------------------------------------------------------------------------------------------------------------------------------------------------------------------------------------------------------------------------------------------------------------------------------------------------------------------------------------------------------------------------------------------------------------------------------------------------------------------
>Austrocardiophorus_subcruciatus
CATGTCCTTTTGAAAT-TGATTTAAGGTCTAATCTGCTCAATGAT---TA-TTTAAATAGCCGCGGTATTTTGACTGTGCAAAGGTAGCATAATAAATAGCTTCTTTATTGGAAGCTGGTATGAATGATTGGACGAGAAAATAGCTGTCT-CTAGCTTAAT----TAATGAATTTAACTTTTAAGTGAAAAGGCTTAAATTAATTTAAAAGACGAGAAGACCCTATAGAGTTTGATT-TATT---------------TC-T------------------GATTTTTTTTG----TTAA-------GGAATTTATTTA-ATT-TAGTCAGT-A-A-AA-------------------ATTTAGTTGGGGTGATTTTAA-GATTTACAAAACTCTT-------------AA-TTTA-TTT----TTCATTGATTTATGAA-TAATGAATCTATA--ATT-TTTAAGATAAAAA-TTAATTACCTTAGGGATAACAGCGTAATTTTACTTGAGAGTTCTTATTTAGAGTAAAGTTTGCGACCTCGATGTTGGATTAAAATTAATTAT-TGGTGCAGTAGCT-AGTAA-ATTAAGTCTGTTCGACTTTTAAAATTTTACATGATCTGAGTTTGTCTCAAAGATTAAGCCATGCATGTCTCAGTACAAGCCGAATTAAGGTGAAACCGCGAAAGGCTCATTACATCAGTTATGGTTCCTTAG--------ATCGTACCCATATTTACTTGGATCTC-TGTGGTAATTCTAGAGCTAATACATGCAAACAGAGCTCCGACCGGAGACGGAAGGAGCGCTTTTATTAGATCAAAACCAATCGGCGGCG-GGCGCGA-----------GTTCGTCGTCGTTCACTCT-GGTGAATCTGAATAACTTTCTGCTGATCGCACGGT-CTAGCACCGGCGACGCATCTTTCAAATGTCTGCCTTATCAACTGTCGATGGTAGGTTCCGTGCCTACCATGGTCGTAACGGGTAACGGGAAATCAGGGTTCGATTCCGGAGAGGGAGCCTGAGAAACGGCTACCACATCCAAGGAAGGCAGCAGGCGCGCAAATT-------------------------------------------------------------------------------------------------------------------------------------------------------------------------------------------------------------------------------------------------------------------------------------------------------------------------------------------------------------------------------------------------------------------------------------------------------------------------------------------------------------------------------------------------------------------------------------------------------------------------------------------------------------------------------------------------------------------------------------------------------------------------------------------------------------------------------------------------------------------------------------------------------------------------------------------------------------------------------------------------------------------------------------------------------------------------------------------------------------------------------------------------------------------------------------------------------------------------------------------------------------------------------------------------------------------------------------------------------------------------------------------------------------------------------------------------------------------------------------------------------------------------------------------------------------------------------------GGAGTCTAGCATGTGCGCGAGTCATTGGGAC---------------------------------------------TTTGTGCTAAACCTAAAGGCGTAATGAAAGTGAAA---GCG-CGC----C-TT--GCGCGCGCCTAGGGAGGATGGGCGACGT--CTAT------------------------------CGGTCGCCCCGCACTCCCGGGGCGTCTCGTTCTCATCGCG-AGAAG-AGGCGCACCCAGAGCGTACACGCTGGGACCCGAAAGATGGTGAACTATGCCTGGTCAGGACGAAGTCAGGGGAAACCCTGATGGAGGTCCGTAGCGATTCTGACGTGCAAATCGATCGTCGGAACTGGGTATAGGGGCGAAAGACTAATCGAACCATCTAGTAGCTGGTTCCCTCC-GAAGTTTCCCTCAGGATAGCTGGCGCTCGAGCGCTG--G-GAAACAT---TCAC--ACGT-TA--ACGAGTCTCATCCGGTAAAGCGAATGATTAGAGGCATTGGGGTCGAAACGGCCTCAACCTATTCTCAAACTTTAAATGGGTGAGATCTCCGGCTTGCTTGAAC---------------------------------------------GTGAAGCCGCGAGATCGGA---TC-AGAGTGCCAAGTGGGCCATTTTTGGTAAGCAGAACTGGCGCTGTGGGATGAACCAAACGCGGAGTTAAAGCGCCTCAATCGACGCTTATGGGATACCATGAAAGGCGTTGGTAACTTAAGACAGCAGGACGGTGGCCATGGAA---------------------------------------------------------------------------------------------------------------------------------------------------------------------------------------------------------------------------------------------------------------------------------------------------------------------------------------------------------------------------------------------------------------------------------------------------------------------------------------------------------------------------------------------------------------------------------------------------------------------------------------------------------------------------------------------------------------------------------------------------------------------------------------------------------------------------------------------------------------CATATTGTTAGTCAAGAAAGAGGGAAAAAAGAAACTTTTGGATCAATTGGCATAATTTATGCAATAATAGCAATTGGTCTTTTGGGATTTGTAGTTTGAGCCCATCACATATTTACAGTAGGAATAGATGTAGATACACGAGCTTACTTTACTTCTGCTACTATAATTATTGCTGTACCTACAGGAATTAAAATTTTTAGTTGACTAGCTACTCTCCACGGAACAAAAATTAATTATTCACCACAGATACTTTGAGCACTAGGATTTATTTTCCTATTTACAGTTGGAGGATTAACAGGCGTAGTACTTGCAAATTCATCAATTGACATCATTTTACATGATACTTACTACGTAGTAGCCCATTTTCATTATGTTCTATCAATAGGAGCAGTATTTGCAATTATGGGTGGATTAATTCACTGATACCCTTTATTTACAGGTTTATCATTAAATGAAAAACTTTTAAAAATTCAATTTTTAACTATATTTATTGGAGTAAATGTTACCTTCTTCCCTCAACATTTTTTAGGATTAAGTGGTATACCTCGACGTTACTCTGATTATCCTGATGCCTACCTTTCATGAAATGTAGTTTCATCTATTGGCTCATTAATTTCAACAGTAAGAATTTTATTTTTCATTTTTATTATTTGAGAAAGAATAACATCTATACGTAAAAATGTTTTTTCTATCCAGATACCTTCATCAATTGAATGATTCCAA----------------------------------------------------------------------------------------------------------------------------------------------------------------------------------------------------------------------------------------------------------------------------------------------------------------------------------------------------------------------------------------------------------------------------------------------------------------------------------------------------------------------------------------------------------------------------------------------------------------------------------------------------------------------------------------------------------------------------------------------------------------------------------------------------------------------------------------------------------------------------------------------------------------------------------------------------------------------------------------------------------------------------------------------------------------------------------------------------------------------------------------------------------------------------------------------------------------------------------------------------------------------------------------------------------------------------------------------------------------------------------------------------------------------------------------------------------------------------------------------------------------------------------------------------------------------------------------------------------------------------------------------------------------------------------------------------------------------------------------------------------------------------------------------------------------------------------------------------------------------------------------------------------------------------------------------------------------------------------------------------------------------------------------------------------------------------------------------------------------------------------------------------------------------------------------------------------------------------------------------------------------------------------------------------------------------------------------------------------------------------------------------------------------------------------------------------------------------------------------------------------------------------------------------------------------------------------------------------------------------------------------------------------------------------------------------------------------------------------------------------------------------------------------------------------------------------------------------------------------------------------------------------------------------------------------------------------------------------------------------------------------------------------------------------------------------------------------------------------------------------------------------------------------------------------------------------------------------------------------------------------------------------------------------------------------------------------------------------------------------------------------------------------------------------------------------------------------------------------------------------------------------------------------------------------------------------------------------------------------------------------------------------------------------------------------------------------------------------------------------------------------------------------------------------------------------------------------------------------------------------------------------------------------------------------------------------------------------------------------------------------------------------------------------------------------------------------------------------------------------------------------------------------------------------------------------------------------------------------------------------------------------------------------------------------------------------------------------------------------------------------------------------------------------------------------------------------------------------------------------------------------------------------------------------------------------------------------------------------------------------------------------------------------------------------------------------------------------------------------------------------------------------------------------------------------------------------------------------------------------------------------------------------------------------------------------------------------------------------------------------------------------------------------------------------------------------------------------------------------------------------------------------------------------------------------------------------------------------------------------------------------------------------------------------------------------------------------------------------------------------------------------------------------------------------------------------------------------------------------------------------------------------------------------------------------------------------------------------------------------------------------------------------------------------------------------------------------------------------------------------------------------------------------------------------------------------------------------------------------------------------------------------------------------------------------------------------------------------------------------------------------------------------------------------------------------------------------------------------------------------------------------------------------------------------------------------------------------------------------------------------------------------------------------------------------------------------------------------------------------------------------------------------------------------------------------------------------------------------------------------------------------------------------------------------------------------------------------------------------------------------------------------------------------------------------------------------------------------------------------------------------------------------------------------------------------------------------------------------------------------------------------------------------------------------------------------------------------------------------------------------------------------------------------------------------------------------------------------------------------------------------------------------------------------------------------------------------------------------------------------------------------------------------------------------------------------------------------------------------------------------------------------------------------------------------------------------------------------------------------------------------------------------------------------------------------------------------------------------------------------------------------------------------------------------------------------------------------------------------------------------------------------------------------------------------------------------------------------------------------------------------------------------------------------------------------------------------------------------------------------------------------------------------------------------------------------------------------------------------------------------------------------------------------------------------------------------------------------------------------------------------------------------------------------------------------------------------------------------------------------------------------------------------------------------------------------------------------------------------------------------------------------------------------------------------------------------------------------------------------------------------------------------------------------------------------------------------------------------------------------------------------------------------------------------------------------------------------------------------------------------------------------------------------------------------------------------------------------------------------------------------------------------------------------------------------------------------------------------------------------------------------------------------------------------------------------------------------------------------------------------------------------------------------------------------------------------------------------------
>Wynarka_sp_COL050
CATGTCCTTTTGATTA-TAATTTAAGGTCTAATCTGCTCAATGAA---TT-TTTAAATTGCCGCGGTATTTTGACCGTGCGAAGGTAGCATAATAATTAGTTTTTTTATTGAAAGCTGGAATGAATGATTGGACGAGAAAGCTACTGTCT-CTATGTAATT-TTTTTTTGAATTTAACTTTTAAGTTAAAAGGCTTAAATTTTTTTTAAAGACGAGAAGACCCTATAGAGTTTAATA-TTAA---------------TT-TTT------------GTTTCGTTTTTTTTT----GGTT-AT-----TTTAAATTGGA-ATG-AGATTT-------TT------------------TATTTGGTTGGGGTGACCTTAA-GATTTAATAAACTCTTT-----------AAG-TTTT-T------ATCATTGATTTATGAA-TATTTAATCTAGG--TTT-ACTAAATTTAGAA-TAAATTACCTTAGGGATAACAGCGTAATTTCTTTTTAGAGTTCTTATTGAAAGAGAAGTTTGCGACCTCGATGTTGGATTAAAATTTATTTT-TGGTGTAGAAGCTAGGAAT-ATTAGGTCTGTTCGACTTTTAAAATTTTACATGATCTGAGT------------------------------------------------------------------------------------------------------------------------------------------------------------------------------------------------------------------------------------------------------------------------------------------------------------------------------------------------------------------------------------------------------------------------------------------------------------------------------------------------------------------------------------------------------------------------------------------------------------------------------------------------------------------------------------------------------------------------------------------------------------------------------------------------------------------------------------------------------------------------------------------------------------------------------------------------------------------------------------------------------------------------------------------------------------------------------------------------------------------------------------------------------------------------------------------------------------------------------------------------------------------------------------------------------------------------------------------------------------------------------------------------------------------------------------------------------------------------------------------------------------------------------------------------------------------------------------------------------------------------------------------------------------------------------------------------------------------------------------------------------------------------------------------------------------------------------------------------------------------------------------------------------------------------------------------------------------------------------------------------------------------------------------------------------------GGAGTCTAGCATGTGCGCGAGTCATTGGGACT--------------------------------------------CTTATACTAAACCTAAAGGCGAAATGAAAGTGAAG---GCG-CGC----C-TC--GCGCGCGCCTAGGGAGGATGGGCGAGGC--T-----------------------ACG-------TCCTCGCCCCGCACTCCCGGGGCGTCTCGTTCTCATCGCG-AGAAG-AGGCGCACCCAGAGCGTACACGCTGGGACCCGAAAGATGGTGAACTATGCCTGGTCAGGACGAAGTCAGGGGAAACCCTGATGGAGGTCCGTAGCGATTCTGACGTGCAAATCGATCGTCGGAACTGGGTATAGGGGCGAAAGACTAATCGAACCATCTAGTAGCTGGTTCCCTCC-GAAGTTTCCCTCAGGATAGCTGGCGCTCGCA--------------------------ATT-TT--GCGAGTCTCATCCGGTAAAGCGAATGATTAGAGGCATTGGGGTCGAAACGGCCTCAACCTATTCTCAAACTTTAAATGGGTGAGATCTCCGGCTTGCTTGAAC-------------------------------------AACGTATCTTGAAGCCGCGAGATCGGA---TC-AGAGTGCCAAGTGGGCCACTTTTGGTAAGCAGAACTGGCGCTGTGGGATGAACCAAACGCGGAGTTAAAGCGCCTAAATCGACGCTTATGGGATACCATGAAAGGCGTTGGTAACTTAAGACAGCAGGACGGTGGCCATGGAA---------------------------------------------------------------------------------------------------------------------------------------------------------------------------------------------------------------------------------------------------------------------------------------------------------------------------------------------------------------------------------------------------------------------------------------------------------------------------------------------------------------------------------------------------------------------------------------------------------------------------------------------------------------------------------------------------------------------------------------------------------------------------------------------------------------------------------------------------------------CATATCGTAAGCCAAGAAAGAGGAAAAAAAGAAACGTTTGGATGTATTGGAATAATTTATGCAATACTAGCTATTGGATTACTAGGATTTGTAGTATGAGCACATCACATATTCACTGTTGGTATAGACGTAGACACACGGGCTTATTTCACTTCAGCAACTATAATCATTGCAGTTCCCACTGGAATTAAAATTTTTAGGTGGCTTGCAACTCTTCACGGAACACAAATCAATTACTCTCCCCAAATGATATGAGCTCTGGGTTTTATTTTCCTATTCACAGTAGGAGGATTAACGGGAGTAGTACTAGCAAACTCATCATTAGATATTATCTTACACGACACTTACTACGTTGTAGCTCATTTCCACTATGTACTCTCAATAGGAGCAGTTTTCGCTATTATAGGAGGATTAATTCATTGATTCCCCTTATTTACAGGATTCTCACTAAACAATAAGCTTTTAAAAATTCAGTTTTTCACAATGTTCATTGGAGTTAATATAACATTCTTCCCACAACATTTTTTAGGGTTAAGAGGCATACCACGTCGATACTCAGACTACCCGGATGCCTACCTATCATGAAATTTGGTTTCATCAGTTGGGTCTTTAATCTCCACAGTAAGAATTCTGTTCTTCATTTTCATTATATGAGAAAGAATAACGTCCCTGCGAAAAAATATTTTCGCTAATCAAATATCATCATCAATTGAATGATTACAA----------------------------------------------------------------------------------------------------------------------------------------------------------------------------------------------------------------------------------------------------------------------------------------------------------------------------------------------------------------------------------------------------------------------------------------------------------------------------------------------------------------------------------------------------------------------------------------------------------------------------------------------------------------------------------------------------------------------------------------------------------------------------------------------------------------------------------------------------------------------------------------------------------------------------------------------------------------------------------------------------------------------------------------------------------------------------------------------------------------------------------------------------------------------------------------------------------------------------------------------------------------------------------------------------------------------------------------------------------------------------------------------------------------------------------------------------------------------------------------------------------------------------------------------------------------------------------------------------------------------------------------------------------------------------------------------------------------------------------------------------------------------------------------------------------------------------------------------------------------------------------------------------------------------------------------------------------------------------------------------------------------------------------------------------------------------------------------------------------------------------------------------------------------------------------------------------------------------------------------------------------------------------------------------------------------------------------------------------------------------------------------------------------------------------------------------------------------------------------------------------------------------------------------------------------------------------------------------------------------------------------------------------------------------------------------------------------------------------------------------------------------------------------------------------------------------------------------------------------------------------------------------------------------------------------------------------------------------------------------------------------------------------------------------------------------------------------------------------------------------------------------------------------------------------------------------------------------------------------------------------------------------------------------------------------------------------------------------------------------------------------------------------------------------------------------------------------------------------------------------------------------------------------------------------------------------------------------------------------------------------------------------------------------------------------------------------------------------------------------------------------------------------------------------------------------------------------------------------------------------------------------------------------------------------------------------------------------------------------------------------------------------------------------------------------------------------------------------------------------------------------------------------------------------------------------------------------------------------------------------------------------------------------------------------------------------------------------------------------------------------------------------------------------------------------------------------------------------------------------------------------------------------------------------------------------------------------------------------------------------------------------------------------------------------------------------------------------------------------------------------------------------------------------------------------------------------------------------------------------------------------------------------------------------------------------------------------------------------------------------------------------------------------------------------------------------------------------------------------------------------------------------------------------------------------------------------------------------------------------------------------------------------------------------------------------------------------------------------------------------------------------------------------------------------------------------------------------------------------------------------------------------------------------------------------------------------------------------------------------------------------------------------------------------------------------------------------------------------------------------------------------------------------------------------------------------------------------------------------------------------------------------------------------------------------------------------------------------------------------------------------------------------------------------------------------------------------------------------------------------------------------------------------------------------------------------------------------------------------------------------------------------------------------------------------------------------------------------------------------------------------------------------------------------------------------------------------------------------------------------------------------------------------------------------------------------------------------------------------------------------------------------------------------------------------------------------------------------------------------------------------------------------------------------------------------------------------------------------------------------------------------------------------------------------------------------------------------------------------------------------------------------------------------------------------------------------------------------------------------------------------------------------------------------------------------------------------------------------------------------------------------------------------------------------------------------------------------------------------------------------------------------------------------------------------------------------------------------------------------------------------------------------------------------------------------------------------------------------------------------------------------------------------------------------------------------------------------------------------------------------------------------------------------------------------------------------------------------------------------------------------------------------------------------------------------------------------------------------------------------------------------------------------------------------------------------------------------------------------------------------------------------------------------------------------------------------------------------------------------------------------------------------------------------------------------------------------------------------------------------------------------------------------------------------------------------------------------------------------------------------------------------------------------------------------------------------------------------------------------------------------------------------------------------------------------------------------------------------------------------------------------------------------------------------------------------------------------------------------------------------------------------------------------------------------------------------------------------------------------------------------------------------------------------------------------------------------------------------------------------------------------------------------------------------------------------------------------------------------------------------------------------------------------------------------------------------------------------------------
>Glyphochilus_sp_COL051
CATGTCTTTTTGATTA-TAATTTAAGGTTTAATCTGCTCAATGAG---GT-TTTAAATTGCCGCGGTATTTTGACCGTGCAAAGGTAGCATAATAATTAGTTTCTTTATTGGAAGCTGGAATGAATGATTGGACGAGAAAATTACTGTCT-CTATATTAATTTTTTTTTGAAATTAACTTTTAAGTTAAAAGGCTTAAATTTTATTTAAAGACGAGAAGACCCTATAGAGTTTGACA-AAAT---------------T--TTA------------TTATTTGATTTTTTG----GTAT-TTG-----------TTTA-GTT-TTAATT-------TT------------------TGTTTGGTTGGGGTGACTAGAA-GATTAATAGAACTCTTC-----------TAA-AATT-T-TAA--ATCAATGATTTTTGAA-TGTTTAATCTGAT--TTT-TTCAAGTTTAATT-TAAATTACCTTAGGGATAACAGCGTAATTTTTCTTTAGAGTTCTTATTGAAAGAAAAGTTTGCGACCTCGATGTTGGATTAAAATATATGTT-TGGTGTAGAAGCT-GAATT-ATTGAGTCTG-------------------------------------------------------------------------------------------------------------------------------------------------------------------------------------------------------------------------------------------------------------------------------------------------------------------------------------------------------------------------------------------------------------------------------------------------------------------------------------------------------------------------------------------------------------------------------------------------------------------------------------------------------------------------------------------------------------------------------------------------------------------------------------------------------------------------------------------------------------------------------------------------------------------------------------------------------------------------------------------------------------------------------------------------------------------------------------------------------------------------------------------------------------------------------------------------------------------------------------------------------------------------------------------------------------------------------------------------------------------------------------------------------------------------------------------------------------------------------------------------------------------------------------------------------------------------------------------------------------------------------------------------------------------------------------------------------------------------------------------------------------------------------------------------------------------------------------------------------------------------------------------------------------------------------------------------------------------------------------------------------------------------------------------------------------------------------------------GGAGTCTAGCATGTGCGCGAGTCATTGGGACTA-------------------------------------------TATTAACTAAACCTAAAGGCGAAATGAAAGTGAAG---GCG-CGC----C-TC--GCGCGCGCCAAGGGAGGATGGGCGAGGG--CCCGAGG--------CAACCCCGACGGC-----TTCCGAGCCCCGCACTCCCGGGGCGTCTCGTTCTCATCGCG-AGAAG-AGGCGCACCCAGAGCGTACACGCTGGGACCCGAAAGATGGTGAACTATGCCTGGTCAGGACGAAGTCAGGGGAAACCCTGATGGAGGTCCGTAGCGATTCTGACGTGCAAATCGATCGTCGGAACTGGGTATAGGGGCGAAAGACTAATCGAACCATCTAGTAGCTGGTTCCCTCC-GAAGTTTCCCTCAGGATAGCTGGCGCTCGC---------------------------TTT-TT--GCGAGTCTCATCCGGTAAAGCGAATGATTAGAGGCATTGGGGTCGAAACGGCCTCAACCTATTCTCAAACTTTAAATGGGTGAGATCTCCGGCTTGCTTGAAA--------------------------------------------GTTGAAGCCGCGAGATCGGA---TC-AGAGTGCCAAGTGGGCCACTTTTGGTAAGCAGAACTGGCGCTGTGGGATGAACCAAACGGGGAGTTAAAGCGCCTAAATCGACGCTTATGGGATACCATGAAAGGCGTTGGTAACTTAAGACAGCAGGACGGTGGCCATGGAA---------------------------------------------------------------------------------------------------------------------------------------------------------------------------------------------------------------------------------------------------------------------------------------------------------------------------------------------------------------------------------------------------------------------------------------------------------------------------------------------------------------------------------------------------------------------------------------------------------------------------------------------------------------------------------------------------------------------------------------------------------------------------------------------------------------------------------------------------------------CATATTGTAAGACAAGAAAGAGGTAAAAAGGAAACATTTGGAACAATTGGTATAATCTACGCAATGATGGCAATTGGATTATTAGGGTTTGTAGTATGAGCCCATCACATATTCACTGTAGGAATAGACGTAGACACTCGAGCATACTTTACTTCAGCAACTATAATCATTGCTGTTCCAACAGGAATCAAAATTTTCAGATGATTAGCTACTCTTCACGGAACTCAAATAAACTACTCTCCTCAAATACTATGAGCACTAGGATTTATTTTCCTATTTACTGTAGGTGGATTGACAGGAGTAATCTTAGCAAACTCATCAATTGACATTATCTTACATGATACCTATTATGTAGTAGCCCACTTCCACTACGTTCTATCAATAGGAGCAGTATTTGCTATTATAGGAGGGCTAATCCACTGATTCCCTTTATTTACAGGATTTTCATTAAACAACAAACTTTTAAAAATCCAATTTTTCACAATATTTATTGGAGTTAACATAACATTTTTCCCACAACATTTCCTAGGATTAAGTGGTATACCTCGACGTTATTCTGATTACCCAGATGCCTACCTCTCATGGAATCTAGTATCCTCAGTAGGGTCTTTAATCTCTACAGTAAGAATTCTCTTTTTCATTTTCATTTTGTGAGAAAGAATAACATCATTACGAAAAAATGTATTCGCTAATCAAATATCAACATCAATTGAATGATTTCAA----------------------------------------------------------------------------------------------------------------------------------------------------------------------------------------------------------------------------------------------------------------------------------------------------------------------------------------------------------------------------------------------------------------------------------------------------------------------------------------------------------------------------------------------------------------------------------------------------------------------------------------------------------------------------------------------------------------------------------------------------------------------------------------------------------------------------------------------------------------------------------------------------------------------------------------------------------------------------------------------------------------------------------------------------------------------------------------------------------------------------------------------------------------------------------------------------------------------------------------------------------------------------------------------------------------------------------------------------------------------------------------------------------------------------------------------------------------------------------------------------------------------------------------------------------------------------------------------------------------------------------------------------------------------------------------------------------------------------------------------------------------------------------------------------------------------------------------------------------------------------------------------------------------------------------------------------------------------------------------------------------------------------------------------------------------------------------------------------------------------------------------------------------------------------------------------------------------------------------------------------------------------------------------------------------------------------------------------------------------------------------------------------------------------------------------------------------------------------------------------------------------------------------------------------------------------------------------------------------------------------------------------------------------------------------------------------------------------------------------------------------------------------------------------------------------------------------------------------------------------------------------------------------------------------------------------------------------------------------------------------------------------------------------------------------------------------------------------------------------------------------------------------------------------------------------------------------------------------------------------------------------------------------------------------------------------------------------------------------------------------------------------------------------------------------------------------------------------------------------------------------------------------------------------------------------------------------------------------------------------------------------------------------------------------------------------------------------------------------------------------------------------------------------------------------------------------------------------------------------------------------------------------------------------------------------------------------------------------------------------------------------------------------------------------------------------------------------------------------------------------------------------------------------------------------------------------------------------------------------------------------------------------------------------------------------------------------------------------------------------------------------------------------------------------------------------------------------------------------------------------------------------------------------------------------------------------------------------------------------------------------------------------------------------------------------------------------------------------------------------------------------------------------------------------------------------------------------------------------------------------------------------------------------------------------------------------------------------------------------------------------------------------------------------------------------------------------------------------------------------------------------------------------------------------------------------------------------------------------------------------------------------------------------------------------------------------------------------------------------------------------------------------------------------------------------------------------------------------------------------------------------------------------------------------------------------------------------------------------------------------------------------------------------------------------------------------------------------------------------------------------------------------------------------------------------------------------------------------------------------------------------------------------------------------------------------------------------------------------------------------------------------------------------------------------------------------------------------------------------------------------------------------------------------------------------------------------------------------------------------------------------------------------------------------------------------------------------------------------------------------------------------------------------------------------------------------------------------------------------------------------------------------------------------------------------------------------------------------------------------------------------------------------------------------------------------------------------------------------------------------------------------------------------------------------------------------------------------------------------------------------------------------------------------------------------------------------------------------------------------------------------------------------------------------------------------------------------------------------------------------------------------------------------------------------------------------------------------------------------------------------------------------------------------------------------------------------------------------------------------------------------------------------------------------------------------------------------------------------------------------------------------------------------------------------------------------------------------------------------------------------------------------------------------------------------------------------------------------------------------------------------------------------------------------------------------------------------------------------------------------------------------------------------------------------------------------------------------------------------------------------------------------------------------------------------------------------------------------------------------------------------------------------------------------------------------------------------------------------------------------------------------------------------------------------------------------------------------------------------------------------------------------------------------------------------------------------------------------------------------------------------------------------------------------------------------------------------------------------------------------------------------------------------------------------------------------------------------------------------------------------------------------------------------------------------------------------------------------------------------------------------------------------------------------------------------------------------------------------------------------------------------------------------------------------------------------------------------------------------------------------------------------------------------------------------------------------------------------------------------------------------------------------------------------------------------------------------------------------
>Drymelater_sp_COL052
CATGTCTTTTTGATTA-TAATTTAAGGTTTGATCTGCTCAATGAG---GA-TTTAAATTGCCGCGGTATTTTGACCGTGCAAAGGTAGCATAATAATTAGTTTTTTTATTGAAAGCTGGAATGAATGATTGGACGAGAAAATTACTGTCT-CTAATTAATT-TTTTTTTTAATTTAACTTTTAAGTAAAAAGGCTTAAATTTCTATTAAAGACGAGAAGACCCTATAGAGTTTTATA-TTAT---------------TT-TTA------------TTGTAA-GTATTGTA----GAAT-TT-----TTTAAT-TTAT-ACT-ATTAAT-------AT------------------TATTTGGTTGGGGTGATCTAAA-GATTTATTAAACTCTTT-------------A-TTGT-T-T-T--ATCAATGATTTTTGAT-TATATAATCTGAT--TCT-TTCAAATTTAAGA-AAAATTACCTTAGGGATAACAGCGTAATTCCCTTTTAGAGCTCAAATTAGAAGGGGAGTTTGCGACCTCGATGTTGGATTAAAATTTATTTT-TGGCGCAGAAGCT-TTAAA-ATTAAGTCTGTTCGACTTTTAGAATTTTACATGATCTGAGTTTGTCTCAAAGATTAAGCCATGCACGTCTCAGTACAAGCCTAATTAAGGCGAAACCGCGAAAAGCTCATAAATCCAGTTATGGTTCCTACG--------ATCGTAATCACATTTACTGGATAAAC-TGTGGTAATTCTAGAGCTAATACATGCAAACAGAGCTCCGACCGGAGACGGGAGGAGCGCTTTTATTAGATCAAAACCAATAGGCGGCGGTTCGTC-----TCGCGC-GTCCGCCGTCGTTCGCCCTGGGCGAATCTGAATAACTTTACGCCGATCGCACGGT-CTCGCACT-GCGACGCATCTTTCAAATGTCTGCCTTATCAACTGTCGATGGTAGGTTCCGTGCCTACCATGGTCGTAACGGGTAACGGGGAATCAGGGTTCGATTCCGGAGAGGGAGCCTGAGAAACGGCTACCACATCCAAGGAAGGCAGCAGGCGCGCAAATTACCCACTCCCGGCACGGGGAGGTAGTGACGAAAAATAACGATACGGGACTCATCCGAGGCCCCGTAATCGGAATGAGCACACTCTAAACCCTTTAACGAGGATCAATTGGAGGGCAAGTCTGGTGCCAGCAGCCGCGGTAATTCCAGCTCCAATAGCGTATATTAAAGTTGTTGCGGTTAAAAAGCTCGTAGTCGAATCTGTGTCCCGCGCCGCCGGTTCATCGCTCGCGGTGTTTAACTGGCGTGTT--TACGCGGGACGTCCT-GCCGGTGGGC-TTAGCCC---------------GCG----------------------------------------AG--GGCGGCCCAAGTT--TTTATCCCGCCGCGGTGCTCTTCGCTGAGTGTCGAGGCGGGCCGGCACGTTTACTTTGAACAAATTAAAGTGCTTAAAGCAGGCTAAAACTTCGCCTGAATACAGTGTGCATGGAATAATGGAATAGGACCTCGGTTCTATTTTGTTGGTTTTCG-----CCGATGTAATGATTAATAGGAACGGATGGGGGCATTCGTATTGCGACGTTAGAGGTGAA---------------------------------------------------------------------------------------------------------------------------------------------------------------------------------------------------------------------------------------------------------------------------------------------------------------------------------------------------------------------------------------------------------------------------------------------------------------------------------------------------------------------------------------------------------------------------------------------------------------------------------------------------------------------------------------------------------------------------------------------------------------------------------------------------------------------------------------------------------------------------------------------------------------------------------------------------------------------------------GGAGTCTAGCATGTGCGCGAGTCATTGGGACG--------------------------------------------CAATTGCTAAACCTAAAGGCGAAATGAAAGTGAAG---GCG-CGC----C-TC--GCGCGCGCCTAGGGAGGATGGGCGGCGT--CCCGAGG-CCA---ATAACCGAGGTTA-------ACGCCGCCCCGCACTCCCGGGGCGTCTCGTTCTCATCGCG-AGAAG-AGGCGCACCCAGAGCGTACACGCTGGGACCCGAAAGATGGTGAACTATGCCTGGTCAGGACGAAGTCAGGGGAAACCCTGATGGAGGTCCGTAGCGATTCTGACGTGCAAATCGATCGTCGGAACTGGGTATAGGGGCGAAAGACTAATCGAACCATCTAGTAGCTGGTTCCCTCC-GAAGTTTCCCTCAGGATAGCTGGCGCTCGCAG-------------------------ATT-AA--GCGAGTCTCATCCGGTAAAGCGAATGATTAGAGGCATTGGGGTCGAAACGGCCTCAACCTATTCTCAAACTTTAAATGGGTGAGATCTCCGGCTTGCTTGAAA--------------------------------------------GTTGAAGCCGCGAGATCGGA---TC-AGAGTGCCAAGTGGGCCACTTTTGGTAAGCAGAACTGGCGCTGTGGGATGAACCAAACGCGGAGTTAAAGCGCCTAAATCGACGCTTATGGGATACCATGAAAGGCGTTGGTAACTTAAGACAGCAGGACGGTGGCCATGGAA---------------------------------------------------------------------------------------------------------------------------------------------------------------------------------------------------------------------------------------------------------------------------------------------------------------------------------------------------------------------------------------------------------------------------------------------------------------------------------------------------------------------------------------------------------------------------------------------------------------------------------------------------------------------------------------------------------------------------------------------------------------------------------------------------------------------------------------------------------------CATATTGTCAGACAAGAAAGAGGGAAAAAAGAAACATTCGGGTCAATTGGAATAATTTATGCTATAATAGCAATTGGTCTACTAGGATTTGTTGTTTGAGCACATCATATATTTACTGTAGGAATAGACGTTGATACACGAGCCTATTTTACATCAGCCACAATAATCATTGCCGTCCCTACAGGAATCAAAATTTTTAGATGACTAGCTACTCTTCATGGTACTCAAATAAATTATTCTCCACAAATAATATGAGCATTAGGGTTTATTTTCCTATTCACTGTAGGTGGACTCACAGGAGTAATTCTCGCAAATTCTTCAATCGATATTATTCTTCACGATACCTACTATGTTGTAGCACACTTTCATTATGTTCTATCAATAGGAGCAGTATTCGCTATTATAGGAGGATTAATCCACTGATTTCCCTTATTCACAGGATTTTCACTAAACAATAAAATATTAAAAATCCAATTTGCTACAATATTCATCGGAGTAAACATAACATTTTTTCCCCAACACTTTTTAGGTTTAAGCGGAATACCCCGGCGATACTCAGACTACCCAGATGCGTATTTATCCTGAAATCTTGTCTCATCAGTAGGCTCATTAATCTCTACAGTAAGGATTATATTTTTTATTTACATTATATGAGAAAGAATAACTTCCCTACGAAAAAGAGTATTTCCAAATCAAATAACATCATCAATCGAATGACTACAA----------------------------------------------------------------------------------------------------------------------------------------------------------------------------------------------------------------------------------------------------------------------------------------------------------------------------------------------------------------------------------------------------------------------------------------------------------------------------------------------------------------------------------------------------------------------------------------------------------------------------------------------------------------------------------------------------------------------------------------------------------------------------------------------------------------------------------------------------------------------------------------------------------------------------------------------------------------------------------------------------------------------------------------------------------------------------------------------------------------------------------------------------------------------------------------------------------------------------------------------------------------------------------------------------------------------------------------------------------------------------------------------------------------------------------------------------------------------------------------------------------------------------------------------------------------------------------------------------------------------------------------------------------------------------------------------------------------------------------------------------------------------------------------------------------------------------------------------------------------------------------------------------------------------------------------------------------------------------------------------------------------------------------------------------------------------------------------------------------------------------------------------------------------------------------------------------------------------------------------------------------------------------------------------------------------------------------------------------------------------------------------------------------------------------------------------------------------------------------------------------------------------------------------------------------------------------------------------------------------------------------------------------------------------------------------------------------------------------------------------------------------------------------------------------------------------------------------------------------------------------------------------------------------------------------------------------------------------------------------------------------------------------------------------------------------------------------------------------------------------------------------------------------------------------------------------------------------------------------------------------------------------------------------------------------------------------------------------------------------------------------------------------------------------------------------------------------------------------------------------------------------------------------------------------------------------------------------------------------------------------------------------------------------------------------------------------------------------------------------------------------------------------------------------------------------------------------------------------------------------------------------------------------------------------------------------------------------------------------------------------------------------------------------------------------------------------------------------------------------------------------------------------------------------------------------------------------------------------------------------------------------------------------------------------------------------------------------------------------------------------------------------------------------------------------------------------------------------------------------------------------------------------------------------------------------------------------------------------------------------------------------------------------------------------------------------------------------------------------------------------------------------------------------------------------------------------------------------------------------------------------------------------------------------------------------------------------------------------------------------------------------------------------------------------------------------------------------------------------------------------------------------------------------------------------------------------------------------------------------------------------------------------------------------------------------------------------------------------------------------------------------------------------------------------------------------------------------------------------------------------------------------------------------------------------------------------------------------------------------------------------------------------------------------------------------------------------------------------------------------------------------------------------------------------------------------------------------------------------------------------------------------------------------------------------------------------------------------------------------------------------------------------------------------------------------------------------------------------------------------------------------------------------------------------------------------------------------------------------------------------------------------------------------------------------------------------------------------------------------------------------------------------------------------------------------------------------------------------------------------------------------------------------------------------------------------------------------------------------------------------------------------------------------------------------------------------------------------------------------------------------------------------------------------------------------------------------------------------------------------------------------------------------------------------------------------------------------------------------------------------------------------------------------------------------------------------------------------------------------------------------------------------------------------------------------------------------------------------------------------------------------------------------------------------------------------------------------------------------------------------------------------------------------------------------------------------------------------------------------------------------------------------------------------------------------------------------------------------------------------------------------------------------------------------------------------------------------------------------------------------------------------------------------------------------------------------------------------------------------------------------------------------------------------------------------------------------------------------------------------------------------------------------------------------------------------------------------------------------------------------------------------------------------------------------------------------------------------------------------------------------------------------------------------------------------------------------------------------------------------------------------------------------------------------------------------------------------------------------------------------------------------------------------------------------------------------------------------------------------------------------------------------------------------------------------------------------------------------------------------------------------------------------------------------------------------------------------------------------------------------------------------------------------------------------------------------------------------------------------------------------------------------------------------------------------------------------------------------------------------------------------------------------------------------------------------------------------------------------------------------------------------------------------------------------------------------------------------------------
>Cardiodontulus_mjobergi
CATGTCCTTTTGATTA-TAATTTAAGGTCTAATCTGCTCAATGAG---TG-ATTAAATAGCCGCGGTATTTTGACCGTGCAAAGGTAGCATAATAAATAGTTTTTTAATTGGAAACTGGAATGAATGATTGGACGAGAAAATTACTGTCT-CTGATTTACT----TAGTGAATTTAACTTTTGAGTGAAAAGGCTCAAATTTTTATATAAGACGAGAAGACCCTATAGAGTTTGATT-TTTT---------------TT-TAG------------TATGAGTTTATTTTG----GTAT-------AAAA---ATTTT-ATT-TGTCCTTG-A-A-AA-------------------ATTTAATTGGGGTGATTTTAA-GATTTGTAAAACTCTT-------------AA-TTTT-TAT-A--ATCATTGATTTTTGAA-TGTTGCATCTAAA--AAT-TTTAAGATAAAAA-TAAATTACCTTAGGGATAACAGCGTAATTTTACTTTAAAGTTCATATTGAGAGTAAAGTTTGCGACCTCGATGTTGGATTAAAATTAATTGT-TGGCGCAGTAGCT-AAAAA-ATTGAGTCTGTTCGACTTTTGAAATTTTACATGATCTGAGT----------------GCCATGCATGTCTCAGTACAAGCCGAATTAAGGTGAAACCGCGAAAGGCTCATTAAATCAGTTATGGTTCCTTAG--------ATCGTACCCATATTTACTTGGATAAC-TGTGGTAATTCTAGAGCTAATACATGCAAACAGAGCTCCGACCGGAGACGGAAGGAGCGCTTTTATTAGATCAAAACCAATCGGCGGCG-GGCGCGA-----------GCTCGTCGTCGTTCACTCT-GGTGAATCTGAATAACTTTCTGCTGATCGCACGGT-CTAGCACCGGCGACGCATCTTTCAAATGTCTGCCTTATCAACTGTCGATGGTAGGTTCCGTGCCTACCATGGTCGTAACGGGTAACGGGGAATCAGGGTTCGATTCCGGAGAGGGAGCCTGAGAAACGGCTACCACATCCAAGGAAGGCAGCAGGCGCGCAAATTACCCACTCCCGGCACGGGGAGGTAGTGACGAAAAATAACGATACGGGACTCATCCGAGGCCCCGTAATCGGAATGAGTACACTCTAAACCCTTTAACGAGGATCAATTGGAGGGCAAGTCTGGTGCCAGCAGCCGCGGTAATTCCAGCTCCAATAGCGTATATTAAAGTTGTTGCGGTTAAAAAGCTCGTAGTCGAATCTGTGTCTCGCGCCGCCGGTTCATCGCTCGCGGTGTTTAACTGGCGTGTC----CGCGAGACGTCCT-GCCGGTGGGC-TTAGCCC---------------GCG----------------------------------------AG--GGCGGCCCAACTT--TAAATCCCGCCGCGGTGCTCTTCATTGAGTGTCGAGGCGGGCCGGCACGTTTACTTTGAACAAATTAGAGTGCTTAAAGCAGGCTAAAACTTCGCCTGAATACTGTGTGCATGGAAWAATGGAATAGGACCTCGGTTCTATTTTGTTGGTTTTCGGAACCCCGAGGTAATGATTAATAGGAACGGATGGGGGCATTCGTATTGCGACGTTAGAGGTGAAATTCT----------------------------------------------------------------------------------------------------------------------------------------------------------------------------------------------------------------------------------------------------------------------------------------------------------------------------------------------------------------------------------------------------------------------------------------------------------------------------------------------------------------------------------------------------------------------------------------------------------------------------------------------------------------------------------------------------------------------------------------------------------------------------------------------------------------------------------------------------------------------------------------------------------------------------------------------------------------------------GGAGTCTAGCATGTGCGCGAGTCATTGGGAC---------------------------------------------TTTGTGCTAAACCTAAAGGCGTAATGAAAGTGAAA---GCG-CGC----C-TC--GCGCGCGCCTAGGGAGGATGGGCGACGT--CTAT------------------------------CGGTCGCCCCGCACTCCCGGGGCGTCTCGTTCTCATCGCG-AGAAG-AGGCGCACCCAGAGCGTACACGCTGGGACCCGAAAGATGGTGAACTATGCCTGGTCAGGACGAAGTCAGGGGAAACCCTGATGGAGGTCCGTAGCGATTCTGACGTGCAAATCGATCGTCGGAACTGGGTATAGGGGCGAAAGACTAATCGAACCATCTAGTAGCTGGTTCCCTCC-GAAGTTTCCCTCAGGATAGCTGGCGCTCGAGCGCTG--G-GAAACAT---TCAC--ACGT-TA--ACGAGTCTCATCCGGTAAAGCGAATGATTAGAGGCATTGGGGTCGAAACGGCCTCAACCTATTCTCAAACTTTAAATGGGTGAGATCTCCGGCTTGCTTGAAC---------------------------------------------GTGAAGCCGCGAGATCGGA---TC-AGAGTGCCAAGTGGGCCATTTTTGGTAAGCAGAACTGGCGCTGTGGGATGAACCAAACGCGGAGTTAAAGCGCCTCAATCGACGCTTATGGGATACCATGAAAGGCGTTGGTAACTTAAGACAGCAGGACGGTGGCCATGGAA---------------------------------------------------------------------------------------------------------------------------------------------------------------------------------------------------------------------------------------------------------------------------------------------------------------------------------------------------------------------------------------------------------------------------------------------------------------------------------------------------------------------------------------------------------------------------------------------------------------------------------------------------------------------------------------------------------------------------------------------------------------------------------------------------------------------------------------------------------------CACATCGTCAGACAAGAAAGAGGAAAAAAGGAAACCTTTGGATCAATTGGAATAATCTACGCAATAATAGCAATTGGATTACTAGGATTCGTTGTTTGAGCTCACCACATATTTACAGTAGGAATGGATGTAGATACACGAGCTTATTTTACTTCAGCAACAATAATTATTGCAGTTCCTACAGGAATTAAAATTTTTAGATGATTAGCTACTCTTCATGGAACTACTATAAATTATTCACCCCAAATACTTTGAGCCCTAGGATTCATTTTTCTTTTCACAGTAGGGGGACTCACAGGAGTGGTATTAGCAAATTCTTCAATCGATATTATCTTACATGACACTTATTATGTAGTAGCTCATTTCCACTATGTTCTTTCAATAGGAGCTGTATTTGCAATTATAGGTGGATTAATTCATTGATACCCCCTATTCACTGGACTATCCCTAAACGAAAAACTCTTAAAAATTCAATTTTTAACAATATTCATTGGAGTAAACGTAACTTTCTTCCCCCAACATTTCTTGGGTTTAAGAGGTATACCACGACGATATTCTGATTATCCAGATGCATATCTTTCATGAAATGTAGTTTCGTCTATTGGATCATTAATTTCAACAGTTAGAATTTTATTCTTTATTTTCATTATTTGAGAAAGAATAACCTCAATACGTAAAAACGTATTTTCTATTCAAATACCTACATCAATTGAGTGGTTACAA----------------------------------------------------------------------------------------------------------------------------------------------------------------------------------------------------------------------------------------------------------------------------------------------------------------------------------------------------------------------------------------------------------------------------------------------------------------------------------------------------------------------------------------------------------------------------------------------------------------------------------------------------------------------------------------------------------------------------------------------------------------------------------------------------------------------------------------------------------------------------------------------------------------------------------------------------------------------------------------------------------------------------------------------------------------------------------------------------------------------------------------------------------------------------------------------------------------------------------------------------------------------------------------------------------------------------------------------------------------------------------------------------------------------------------------------------------------------------------------------------------------------------------------------------------------------------------------------------------------------------------------------------------------------------------------------------------------------------------------------------------------------------------------------------------------------------------------------------------------------------------------------------------------------------------------------------------------------------------------------------------------------------------------------------------------------------------------------------------------------------------------------------------------------------------------------------------------------------------------------------------------------------------------------------------------------------------------------------------------------------------------------------------------------------------------------------------------------------------------------------------------------------------------------------------------------------------------------------------------------------------------------------------------------------------------------------------------------------------------------------------------------------------------------------------------------------------------------------------------------------------------------------------------------------------------------------------------------------------------------------------------------------------------------------------------------------------------------------------------------------------------------------------------------------------------------------------------------------------------------------------------------------------------------------------------------------------------------------------------------------------------------------------------------------------------------------------------------------------------------------------------------------------------------------------------------------------------------------------------------------------------------------------------------------------------------------------------------------------------------------------------------------------------------------------------------------------------------------------------------------------------------------------------------------------------------------------------------------------------------------------------------------------------------------------------------------------------------------------------------------------------------------------------------------------------------------------------------------------------------------------------------------------------------------------------------------------------------------------------------------------------------------------------------------------------------------------------------------------------------------------------------------------------------------------------------------------------------------------------------------------------------------------------------------------------------------------------------------------------------------------------------------------------------------------------------------------------------------------------------------------------------------------------------------------------------------------------------------------------------------------------------------------------------------------------------------------------------------------------------------------------------------------------------------------------------------------------------------------------------------------------------------------------------------------------------------------------------------------------------------------------------------------------------------------------------------------------------------------------------------------------------------------------------------------------------------------------------------------------------------------------------------------------------------------------------------------------------------------------------------------------------------------------------------------------------------------------------------------------------------------------------------------------------------------------------------------------------------------------------------------------------------------------------------------------------------------------------------------------------------------------------------------------------------------------------------------------------------------------------------------------------------------------------------------------------------------------------------------------------------------------------------------------------------------------------------------------------------------------------------------------------------------------------------------------------------------------------------------------------------------------------------------------------------------------------------------------------------------------------------------------------------------------------------------------------------------------------------------------------------------------------------------------------------------------------------------------------------------------------------------------------------------------------------------------------------------------------------------------------------------------------------------------------------------------------------------------------------------------------------------------------------------------------------------------------------------------------------------------------------------------------------------------------------------------------------------------------------------------------------------------------------------------------------------------------------------------------------------------------------------------------------------------------------------------------------------------------------------------------------------------------------------------------------------------------------------------------------------------------------------------------------------------------------------------------------------------------------------------------------------------------------------------------------------------------------------------------------------------------------------------------------------------------------------------------------------------------------------------------------------------------------------------------------------------------------------------------------------------------------------------------------------------------------------------------------------------------------------------------------------------------------------------------------------------------------------------------------------------------------------------------------------------------------------------------------------------------------------------------------------------------------------------------------------------------------------------------------------------------------------------------------------------------------------------------------------------------------------------------------------------------------------------------------------------------------------------------------------------------------------------------------------------------------------------------------------------------------------------------------------------------------------------------------------------------------------------------------------
>Parablax_sp_COL056
CATGTCCTTTTGATTA-TAATTTAAGGTCTAATCTGCTCAATGAAT--TA-TTTAAATTGCCGCGGTATTTTGACCGTGCGAAGGTAGCATAATAATTAGTTTTTTTATTGAAAGCTGGAATGAATGATTGGACGAGAAAACTACTGTCT-CTATTTAATT-TATTTTTGAATTTAACTTTTAAGTTAAAAGGCTTAAATTTTTTTAAAAGACGAGAAGACCCTATAGAGTTTAATA-TTAG---------------AT-ATT------------AGTTTTATTATTTTT----AGTT-AT-----TTTAAAATAAA-ACT-TTTTCT-------GT------------------TATTTGGTTGGGGTGACCTTGA-GATTTAATAAACTCTTA-----------TAA-AATA-A------GTCATTGATTTTTGAA-TATTTAATCTAGA--ATT-ACTAAATTTAGAA-TAAATTACCTTAGGGATAACAGCGTAATTTCTTTTTAGAGTTCTTATTAAAAGAGAAGTTTGCGACCTCGATGTTGGATTAAAATTTATTTT-TGGTGCAGAAGCTGAAAAT-ATTAGGTCTGTTCGACCTTTAAAATTTTACATGATCTGAGTTTGTCTCAAAGATTACGCCATGCATGTCTCAGTACAAGCCGAATTAAGGTGAAACCGCGAAAGGCTCATTAAATCAGTTATGGTTCCTTAG--------ATCGTACCCACATTTACTTGGATATTTTGTGGTAATTCTAGAGCTAATACATGCAAACAGAGCTCCGACCGGAGACGGAAGGAGCGCTTTTATTAGATCAAAACCAATCGGCGGCG-GGCGTC-----TCGCGC-GTCCGTCGTCGTTCACTCT-GGTGAATCTGAATAACTTTCTGCTGATCGCACGGT-CTCGCACCGGCGACGCATCTTTCAAATGTCTGCCTTATCAACTGTCGATGGTAGGTTCCGTGCCTACCAGGGTCGTAACGAGTACCGGGGAATCAGGGTTCGATTCCGGAGAGGGAGCCTGAGAAACGGCTACCACATCCAAGGAAGGCAGCAGGCGC--------------------------------------------------------------------------------------------------------------------------------------------------------------------------------------------------------------------------------------------------------------------------------------------------------------------------------------------------------------------------------------------------------------------------------------------------------------------------------------------------------------------------------------------------------------------------------------------------------------------------------------------------------------------------------------------------------------------------------------------------------------------------------------------------------------------------------------------------------------------------------------------------------------------------------------------------------------------------------------------------------------------------------------------------------------------------------------------------------------------------------------------------------------------------------------------------------------------------------------------------------------------------------------------------------------------------------------------------------------------------------------------------------------------------------------------------------------------------------------------------------------------------------------------------------------------------------------------GGAGTCTAGCATGTGCGCAAGTCATTGGGACT--------------------------------------------CTTATACTAAACCTAAAGGCGAAATGAAAGTGAAG---GCG-CGC----C-TC--GCGCGCGCCTAGGGAGGATGGGCGAGGC--C-----------------------TCG-------TCCTCGCCCCGCACTCCCGGGGCGTCTCGTTCTCATCGCG-AGAAG-AGGCGCACCCAGAGCGTACACGCTGGGACCCGAAAGATGGTGAACTATGCCTGGTCAGGACGAAGTCAGGGGAAACCCTGATGGAGGTCCGTAGCGATTCTGACGTGCAAATCGATCGTCGGAACTGGGTATAGGGGCGAAAGACTAATCGAACCATCTAGTAGCTGGTTCCCTCC-GAAGTTTCCCTCAGGATAGCTGGCGCTCGCA--------------------------ATT-TT--GCGAGTCTCATCCGGTAAAGCGAATGATTAGAGGCATTGGGGTCGAAACGGCCTCAACCTATTCTCAAACTTTAAATGGGTGAGATCTCCGGCTTGCTTGAACG------------------------------------AATTTATCTTGAAGCCGCGAGATCGGA---TC-AGAGTGCCAAGTGGGCCACTTTTGGTAAGCAGAACTGGCGCTGTGGGATGAACCAAACGCGGAGTTAAAGCGCCTAAATCGACGCTTATGGGATACCATGAAAGGCGTTGGTAACTTAAGACAGCA--------------------------------------------------------------------------------------------------------------------------------------------------------------------------------------------------------------------------------------------------------------------------------------------------------------------------------------------------------------------------------------------------------------------------------------------------------------------------------------------------------------------------------------------------------------------------------------------------------------------------------------------------------------------------------------------------------------------------------------------------------------------------------------------------------------------------------------------------------------------------------CATATTGTAAGACAAGAAAGAGGAAAAAAGGAAACTTTTGGATGTATTGGAATAATTTATGCAATACTTGCAATTGGATTATTAGGATTTGTAGTATGAGCACATCATATGTTTACTGTAGGTATAGACGTAGACACACGAGCTTATTTTACATCAGCAACAATAATTATTGCTGTTCCTACTGGAATTAAAATTTTTAGATGACTAGCTACTCTCCACGGAACCCAAATTAATTATTCCCCTCAATTAATATGAGCCTTAGGATTTATTTTTCTTTTCACTGTAGGTGGATTAACAGGGGTTGTACTTGCTAATTCATCAATTGATATTATTTTACATGACACTTATTATGTTGTTGCTCATTTTCATTACGTCTTATCTATAGGAGCAGTATTTGCTATTATAGGAGGATTAATTCATTGATTTCCATTATTCACTGGCTTTTCATTAAACAATAAACTATTAAAAATTCAATTTTTCACAATATTTATTGGAGTAAACATAACTTTTTTCCCTCAACACTTCTTAGGACTAAGAGGAATACCTCGACGTTATTCAGACTATCCTGATGCTTACCTATCATGAAATCTAGTATCTTCTGTAGGATCATTAATTTCAACAGTAAGAATTCTATTCTTTATTTTTATTATATGAGAAAGAATAACTTCACTTCGAAAAAATATTTTTTCTAACCAAATGTCTTCATCAATTGAATGATACCAA----------------------------------------------------------------------------------------------------------------------------------------------------------------------------------------------------------------------------------------------------------------------------------------------------------------------------------------------------------------------------------------------------------------------------------------------------------------------------------------------------------------------------------------------------------------------------------------------------------------------------------------------------------------------------------------------------------------------------------------------------------------------------------------------------------------------------------------------------------------------------------------------------------------------------------------------------------------------------------------------------------------------------------------------------------------------------------------------------------------------------------------------------------------------------------------------------------------------------------------------------------------------------------------------------------------------------------------------------------------------------------------------------------------------------------------------------------------------------------------------------------------------------------------------------------------------------------------------------------------------------------------------------------------------------------------------------------------------------------------------------------------------------------------------------------------------------------------------------------------------------------------------------------------------------------------------------------------------------------------------------------------------------------------------------------------------------------------------------------------------------------------------------------------------------------------------------------------------------------------------------------------------------------------------------------------------------------------------------------------------------------------------------------------------------------------------------------------------------------------------------------------------------------------------------------------------------------------------------------------------------------------------------------------------------------------------------------------------------------------------------------------------------------------------------------------------------------------------------------------------------------------------------------------------------------------------------------------------------------------------------------------------------------------------------------------------------------------------------------------------------------------------------------------------------------------------------------------------------------------------------------------------------------------------------------------------------------------------------------------------------------------------------------------------------------------------------------------------------------------------------------------------------------------------------------------------------------------------------------------------------------------------------------------------------------------------------------------------------------------------------------------------------------------------------------------------------------------------------------------------------------------------------------------------------------------------------------------------------------------------------------------------------------------------------------------------------------------------------------------------------------------------------------------------------------------------------------------------------------------------------------------------------------------------------------------------------------------------------------------------------------------------------------------------------------------------------------------------------------------------------------------------------------------------------------------------------------------------------------------------------------------------------------------------------------------------------------------------------------------------------------------------------------------------------------------------------------------------------------------------------------------------------------------------------------------------------------------------------------------------------------------------------------------------------------------------------------------------------------------------------------------------------------------------------------------------------------------------------------------------------------------------------------------------------------------------------------------------------------------------------------------------------------------------------------------------------------------------------------------------------------------------------------------------------------------------------------------------------------------------------------------------------------------------------------------------------------------------------------------------------------------------------------------------------------------------------------------------------------------------------------------------------------------------------------------------------------------------------------------------------------------------------------------------------------------------------------------------------------------------------------------------------------------------------------------------------------------------------------------------------------------------------------------------------------------------------------------------------------------------------------------------------------------------------------------------------------------------------------------------------------------------------------------------------------------------------------------------------------------------------------------------------------------------------------------------------------------------------------------------------------------------------------------------------------------------------------------------------------------------------------------------------------------------------------------------------------------------------------------------------------------------------------------------------------------------------------------------------------------------------------------------------------------------------------------------------------------------------------------------------------------------------------------------------------------------------------------------------------------------------------------------------------------------------------------------------------------------------------------------------------------------------------------------------------------------------------------------------------------------------------------------------------------------------------------------------------------------------------------------------------------------------------------------------------------------------------------------------------------------------------------------------------------------------------------------------------------------------------------------------------------------------------------------------------------------------------------------------------------------------------------------------------------------------------------------------------------------------------------------------------------------------------------------------------------------------------------------------------------------------------------------------------------------------------------------------------------------------------------------------------------------------------------------------------------------------------------------------------------------------------------------------------------------------------------------------------------------------------------------------------------------------------------------------------------------------------------------------------------------------------------------------------------------------------------------------------------------------------------------------------------------------------------------------------------------------------------------------------------------------------------------------------------------------------------------------------------------------------------------------------------------------------------------------------------------------------------------------------
>Megapenthes_sp_COL057
CATGTCTTTTTGATTA-TAATTTAAGGTTTAATCTGCTCAATGAG---GA-TTTAAATTGCCGCGGTATTTTGACCGTGCAAAGGTAGCATAATAATTAGTTTTTTTATTGAAAGCTGGAATGAATGATTGGACGAGAGAATTACTGTCT-CTATACAATT-TATTTTTTAATTTAACTTTTAAGTAAAAAGGCTTAAATTTTTTTTAAAGACGAGAAGACCCTATAGAGTTTGACA-TATT---------------AA-AGG------------TTATAA-TTTTTTTG----GAAT-TT-----TTTATT-TTAT-ATA-AATTGA-------TT------------------TGTTTGGTTGGGGTGACTGGAA-GATAAATTAAACTCTTCTA---------TGT-TAAT-T-T-A--ATCAATGATTTTTGAA-TAGATAATCTGAT--TTT-TTCAAATTTAAGA-TAAATTACCTTAGGGATAACAGCGTAATTTCTTTTTAGAGTTCTTATTGAAAGGGAAGTTTGCGACCTCGATGTTGGATTAAAATTTATTTT-TGGTGCAGAAGCT-TTAAT-ATTAAGTCTGTTCGACTTTTAAAATTTTACATGATCTGAGTTTGTCTCCAAGATTTAGCCATGCATGTCTCAGTACAAGCCGAATTAAGGTGAAACCGCGAAAGGCTCATTAAATCAGTTATGGTTCCTTAG--------ATCGTACCCACATTTACTTGGATAAC-TGTGGTAATTCTAGAGCTAATACATGCAAACAGAGCTCCGACCGGAGACGGAAGGAGCGCTTTTATTAGATCAAAACCAATCGGCGGCG-GTCGCC-----TCG-GC-GGCCGTCGTCGTTCGCCCT-GGCGAATCTGAATAACTTTACGCCGATCGCACGGT-CTCGCACCGGCGACGCATCTTTCAAATGTCTGCCTTATCAACTGTCGATGGTAGGTTCCGTGCCTACCATGGTCGTAACGGGTAACGGGGAATCAGGGTTCGATTCCGGAGAGGGAGCCTGAGAAACGGCTACCACATCCAAGGAAGGCAGCAGGCGCGCAAATTACCCACTCCCGGCACGGGGAGGTAGTGACGAAAAATAACGATACGGGACTCATCCGAGGCCCCGTAATCGGAATGAGCACACTCTAAACCCTTTAACGAGGATCAATTGGAGGGCAAGTCTGGTGCCAGCAGCCGCGGTAATTCCAGCTCCAATAGCGTATATTAAAGTTGTTGCGGTTAAAAAGCTCGTAGTCGAATCTGTGTCCCGCGCCGCCGGTTCATCGCTCGCGGTGTTTAACTGGCGTGTT--TACGCGGGACGTCCT-GCCGGTGGGC-TTAGCCC---------------GCG----------------------------------------AG--GGCGGCCCAACTT-GCGAATCCCGCCGCGGTGCTCTTCGCTGAGTGTCGAGGCGGGCCGGCACGTTTACTTTGAACAAATTAGAGTGCTTAAAGCAGGCTAAAACTTCGCCTGAATACCGTGTGCATGGAATAATGGAATAGGACCTCGGTTCTATTTTGTTGGTTTTCGGAACACCGAGGTAATGATTAATAGGAACGGATGGGGGCATTCGTATTGCGACGTTAGAGGTGAAAT-------------------------------------------------------------------------------------------------------------------------------------------------------------------------------------------------------------------------------------------------------------------------------------------------------------------------------------------------------------------------------------------------------------------------------------------------------------------------------------------------------------------------------------------------------------------------------------------------------------------------------------------------------------------------------------------------------------------------------------------------------------------------------------------------------------------------------------------------------------------------------------------------------------------------------------------------------------------------------GGAGTCTAGCATGTGCGCGAGTCATTGGGATG--------------------------------------------T-ATATCTAAACCTAAAGGCGAAATGAAAGTGAAG---GCG-CGC----C-TT--GCGCGCGCCTAGGGAGGATGGGCGACTA--CCCGAGG--------CAACCCCGACGG-------TCGAAGCCCCGCACTCCCGGGGCGTCTCGTTCTCATCGCG-AGAAG-AGGCGCACCCAGAGCGTACACGCTGGGACCCGAAAGATGGTGAACTATGCCTGGTCAGGACGAAGTCAGGGGAAACCCTGATGGAGGTCCGTAGCGATTCTGACGTGCAAATCGATCGTCGGAACTGGGTATAGGGGCGAAAGACTAATCGAACCATCTAGTAGCTGGTTCCCTCC-GAAGTTTCCCTCAGGATAGCTGGCGCTCGC---------------------------TAT-GC--GCGAGTCTCATCCGGTAAAGCGAATGATTAGAGGCATTGGGGTCGAAACGGCCTCAACCTATTCTCAAACTTTAAATGGGTGAGATCTCCGGCTTGCTTGAAC--------------------------------------------GCTGAAGCCGCGAGATCGGA---TC-AGAGTGCCAAGTGGGCCACTTTTGGTAAGCAGAACTGGCGCTGTGGGATGAACCAAACGCGGAGTTAAAGCGCCTAAATCGACGCTTATGGGATACCATGAAAGGCGTTGGTAACTTAAGACAGCAGGACGGTGGCCATGGAA---------------------------------------------------------------------------------------------------------------------------------------------------------------------------------------------------------------------------------------------------------------------------------------------------------------------------------------------------------------------------------------------------------------------------------------------------------------------------------------------------------------------------------------------------------------------------------------------------------------------------------------------------------------------------------------------------------------------------------------------------------------------------------------------------------------------------------------------------------------CATATCGTAAGACAGGAAAGAGGAAAAAAGGAAACCTTTGGATCAATTGGAATAATTTATGCGATAATAGCAATTGGACTCTTAGGTTTTGTTGTTTGAGCCCATCATATATTTACAGTAGGAATAGATGTTGACACACGGGCCTATTTCACTTCAGCTACAATAATTATTGCCGTTCCAACTGGAATTAAAATTTTCAGATGATTAGCAACTCTTCATGGAACTCAAATTAATTATTCACCACAAATACTATGAGCACTAGGATTCATTTTTCTTTTCACAGTAGGAGGATTGACAGGTGTTGTCTTAGCCAACTCATCTATTGACATTATTCTTCATGATACATATTATGTAGTGGCTCATTTCCATTATGTCTTATCTATAGGAGCAGTATTTGCTATTATAGGGGGATTGATTCACTGATTCCCCCTATTTACAGGATTTTCATTAAACAATAAAATATTAAAAATTCAATTCTTTACTATATTCGTGGGAGTAAACATAACATTTTTTCCTCAACATTTTTTAGGATTAAGAGGTATACCTCGACGTTACTCAGATTACCCTGATGCCTACCTTTCATGAAATTTAGTATCATCAGTAGGATCATTAATTTCCACCGTAAGAATCCTTTTCTTTATTTTTATTTTGTGAGAAAGAATGACATCCCTTCGAAAAAATGTTTTCTCTAACCACATAACATCATCTATTGAATGATTACAA----------------------------------------------------------------------------------------------------------------------------------------------------------------------------------------------------------------------------------------------------------------------------------------------------------------------------------------------------------------------------------------------------------------------------------------------------------------------------------------------------------------------------------------------------------------------------------------------------------------------------------------------------------------------------------------------------------------------------------------------------------------------------------------------------------------------------------------------------------------------------------------------------------------------------------------------------------------------------------------------------------------------------------------------------------------------------------------------------------------------------------------------------------------------------------------------------------------------------------------------------------------------------------------------------------------------------------------------------------------------------------------------------------------------------------------------------------------------------------------------------------------------------------------------------------------------------------------------------------------------------------------------------------------------------------------------------------------------------------------------------------------------------------------------------------------------------------------------------------------------------------------------------------------------------------------------------------------------------------------------------------------------------------------------------------------------------------------------------------------------------------------------------------------------------------------------------------------------------------------------------------------------------------------------------------------------------------------------------------------------------------------------------------------------------------------------------------------------------------------------------------------------------------------------------------------------------------------------------------------------------------------------------------------------------------------------------------------------------------------------------------------------------------------------------------------------------------------------------------------------------------------------------------------------------------------------------------------------------------------------------------------------------------------------------------------------------------------------------------------------------------------------------------------------------------------------------------------------------------------------------------------------------------------------------------------------------------------------------------------------------------------------------------------------------------------------------------------------------------------------------------------------------------------------------------------------------------------------------------------------------------------------------------------------------------------------------------------------------------------------------------------------------------------------------------------------------------------------------------------------------------------------------------------------------------------------------------------------------------------------------------------------------------------------------------------------------------------------------------------------------------------------------------------------------------------------------------------------------------------------------------------------------------------------------------------------------------------------------------------------------------------------------------------------------------------------------------------------------------------------------------------------------------------------------------------------------------------------------------------------------------------------------------------------------------------------------------------------------------------------------------------------------------------------------------------------------------------------------------------------------------------------------------------------------------------------------------------------------------------------------------------------------------------------------------------------------------------------------------------------------------------------------------------------------------------------------------------------------------------------------------------------------------------------------------------------------------------------------------------------------------------------------------------------------------------------------------------------------------------------------------------------------------------------------------------------------------------------------------------------------------------------------------------------------------------------------------------------------------------------------------------------------------------------------------------------------------------------------------------------------------------------------------------------------------------------------------------------------------------------------------------------------------------------------------------------------------------------------------------------------------------------------------------------------------------------------------------------------------------------------------------------------------------------------------------------------------------------------------------------------------------------------------------------------------------------------------------------------------------------------------------------------------------------------------------------------------------------------------------------------------------------------------------------------------------------------------------------------------------------------------------------------------------------------------------------------------------------------------------------------------------------------------------------------------------------------------------------------------------------------------------------------------------------------------------------------------------------------------------------------------------------------------------------------------------------------------------------------------------------------------------------------------------------------------------------------------------------------------------------------------------------------------------------------------------------------------------------------------------------------------------------------------------------------------------------------------------------------------------------------------------------------------------------------------------------------------------------------------------------------------------------------------------------------------------------------------------------------------------------------------------------------------------------------------------------------------------------------------------------------------------------------------------------------------------------------------------------------------------------------------------------------------------------------------------------------------------------------------------------------------------------------------------------------------------------------------------------------------------------------------------------------------------------------------------------------------------------------------------------------------------------------------------------------------------------------------------------------------------------------------------------------------------------------------------------------------------------------------------------------------------------------------------------------------------------------------------------------------------------------------------------------------------------------------------------------------------------------------------------------------------------------------------------------------------------------------------------------------------------------------------------------------------------------------------------------------------------------------------------------------------------------------------------------------------------------------------------------------
>Pseudotetralobus_cf_australasiae_COL075
CATGTCCTTTTGAATA-TTATTTAAGGTCTAATCTGCTCAATGAT---TA-TTTAAATTGCCGCGGTAATTTGACTGTGCAAAGGTAGCATAATAATTTGTTTTTTTATTGAAAACTGGAATGAATGATTGGACGAGAAAACATCTGTCT-TTTTGATAAT--TTTATTGAATTTAACTTTTTAGTAAAAAGGCTTAGATAATTTTAAAAGACGAGAAGACCCTATAGAATTTAATAGTTTA------------------TAA-----------AATGAAAAGTTAATTA----GTAT--------AATAATCTCTT-ATT-TTTTTG-------TC------------------TATTTGATTGGGGAGATTAGAA-GATAGATTAAACTCTTT-----------A-A-ATAT-T-T-A--GTCATTGATGAATGAA-TAAAAAATCTTAG--TTT-TTCAAGATTAAAA-TAAATTACCTTAGGGATAACAGCGTTATTTTTCTTTTGAGTTCTTATTGGAAGAAAAGTTTGCGACCTCGATGTTGGATTAAATTTAATTTT-GGGTGCAGAAGCT-TAAAA-ATTAAGTCTGTTCGACTTTTAAAATTTTACATGATCTGAGTTTGTCTCAAAGATTAAGCCATGCATGTCTCAGTACAAGCCTAATTAAGGTGAAACCGCGAAAGGCTCATTAAATCAGTTATGGTTCCTTAG--------ATCGTACCCACATTTACTTGGATAAC-TGTGGTAATTCTAGAGCTAATACATGCAAACAGAGCTCCGACCGGAGACGGAAGGAGCGCTTTTATTAGATCAAAACCAATCGGCGGCG-GGTGCGA-----------GCCCGTCGTCGTTCTATAT-GGCGAATCTGAATAACTTTGTGCTGATCGCACGGT-CTAGCACCGGCGACGCATCTTTCAAATGTCTGCCTTATCAACTGTCGATGGTAGGTTCTGTGCCTACCATGGTTGTAACGGGTAACGGGGAATCAGGGTTCGATTCCGGAGAGGGAGCCTGAGAAACGGCTACCACATCCAAGGAAGGCAGCAGGCGCGCAAATTACCCACTCCCGGCACGGGGAGGTAGTGACGAAAAATAACGATACGGGACTCATCCGAGGCCCCGTAATCGGAATGAGTACACTCTAAATCCTTTAACGAGGATCAATTGGAGGGCAAGTCTGGTGCCAGCAGCCGCGGTAATTCCAGCTCCAATAGCGTATATTAAAGTTGTTGCGTTTAAAAAGCTCGTAGTCGAATCTGTGTCCCGCGCCGCCGGTTCATCGCTCGCGGTGTTTAACTGGCGTGTC----CGCGGGACGTCCT-GCCGGTGGGC-TTAGCCC---------------GCA----------------------------------------AG--GGCGGCCCAACTT-CCCGATCCCGCCGCGGTGCTCTTCGCTGAGTGTCGAGGCGGGCCGGCACGTTTACTTTGAACAAATTAGAGTGCTTAAAGCAGGCTAAAATTTCGCCTGAATATTATGTGCATGGAATAATGGAATAGGACCTCGGTTCTATTTTGTTGGTTTTCGGAACCCCGAGGTAATGATTAATAGGAACGGATGGGGGCATTCGTATTGCGACGTTAGAGGTGAAATTCTTGGATCGTCGCA----------------------------------------------------------------------------------------------------------------------------------------------------------------------------------------------------------------------------------------------------------------------------------------------------------------------------------------------------------------------------------------------------------------------------------------------------------------------------------------------------------------------------------------------------------------------------------------------------------------------------------------------------------------------------------------------------------------------------------------------------------------------------------------------------------------------------------------------------------------------------------------------------------------------------------------------------------------GGAGTCTAGCATGTGCGCGAGTCATTGGGATG-------------------------------------------CTCGTCGCTAAACCTAAAGGCGAAATGAAAGTGAAG---GCG-CGC----C-TC--GCGCGCGCCTAGGGAGGATGRGCGAGAG--CCAA------------------------------TTCTCGCCCCGCACTCCCGGGGCGTCTCGTTCTCATTGCG-AGAAG-AGGCGCACCCAGAGCGTACACGCTGGGACCCGAAAGATGGTGAACTATGCCTGGTCAGGACGAAGTCAGGGGAAACCCTGATGGAGGTCCGTAGCGATTCTGACGTGCAAATCGATCGTCGGAACTGGGTATAGGGGCGAAAGACTAATCGAACCATCTAGTAGCTGGTTCCCTCC-GAAGTTTCCCTCAGGATAGCTGGCGCTCGCT--------------------------AGA-GT--GCGAGTCTCATCCGGTAAAGCGAATGATTAGAGGCGTTGGGGTCGAAACGGCCTCAACCTATTCTCAAACTTTAAATGGGTGAGATCTCCGGCTTGCTTGACGCGCGGCACGCTCGCG--------------------AGGGCAGCCCGTGAAGCCGCGAGATCGGA---TC-AGAGTGCCAAGTGGGCCACTTTTGGTAAGCAGAACTGGCGCTGTGGGATGAACCAAACGCGGAGTTAAAGCGCCTAAATCGACGCTTATGGGATACCATGAAAGGCGTTGGTAACTTAA---------------------------------------------------------------------------------------------------------------------------------------------------------------------------------------------------------------------------------------------------------------------------------------------------------------------------------------------------------------------------------------------------------------------------------------------------------------------------------------------------------------------------------------------------------------------------------------------------------------------------------------------------------------------------------------------------------------------------------------------------------------------------------------------------------------------------------------------------------------------------------------CATATTGTATCCCAAGAAAGAGGAAAAAAAGAAACATTTGGATATATTGGAATAGTATATGCTATAATAGCTATTGGTCTATTAGGATTTGTTGTATGAGCACATCATATATTCACTGTAGGAATAGATGTTGATACACGAGCATATTTTACTTCAGCAACTATAATCATTGCAGTTCCAACAGGAATTAAAATTTTTAGATGATTAGCTACTCTCCATGGAACAAAAATTAATTATTCACCTCAAATAATATGAGCCTTTGGTTTCATTTTTTTATTTACAGTAGGAGGCCTAACTGGAGTTATTCTAGCCAACTCCTCAATTGATATTATTCTCCATGATACTTATTATGTAGTAGCTCATTTCCACTATGTTCTTTCTATAGGAGCAGTTTTTGCAATCATAGGAGGATTAATTCATTGATTCCCTTTATTCACAGGAGTAACCTTAAACACCAATTTACTAAAAATTCAATTCGCTGCCATATTTATCGGAGTAAATTTAACATTTTTTCCCCAACACTTTTTAGGTTTAAGAGGTATACCTCGTCGATACTCAGACTATCCAGATGCTTACTTATCCTGAAATTTAGTTTCCTCAATCGGCTCATTAATCTCAACCTCAAGAATTATCCTATTAATTTACATTATCTGAGAAGCTTTGTTAATAATACGGAAAGTTCTATTCTCAACTCATATATCATCTTCAATCGAATGAATTCAA----------------------------------------------------------------------------------------------------------------------------------------------------------------------------------------------------------------------------------------------------------------------------------------------------------------------------------------------------------------------------------------------------------------------------------------------------------------------------------------------------------------------------------------------------------------------------------------------------------------------------------------------------------------------------------------------------------------------------------------------------------------------------------------------------------------------------------------------------------------------------------------------------------------------------------------------------------------------------------------------------------------------------------------------------------------------------------------------------------------------------------------------------------------------------------------------------------------------------------------------------------------------------------------------------------------------------------------------------------------------------------------------------------------------------------------------------------------------------------------------------------------------------------------------------------------------------------------------------------------------------------------------------------------------------------------------------------------------------------------------------------------------------------------------------------------------------------------------------------------------------------------------------------------------------------------------------------------------------------------------------------------------------------------------------------------------------------------------------------------------------------------------------------------------------------------------------------------------------------------------------------------------------------------------------------------------------------------------------------------------------------------------------------------------------------------------------------------------------------------------------------------------------------------------------------------------------------------------------------------------------------------------------------------------------------------------------------------------------------------------------------------------------------------------------------------------------------------------------------------------------------------------------------------------------------------------------------------------------------------------------------------------------------------------------------------------------------------------------------------------------------------------------------------------------------------------------------------------------------------------------------------------------------------------------------------------------------------------------------------------------------------------------------------------------------------------------------------------------------------------------------------------------------------------------------------------------------------------------------------------------------------------------------------------------------------------------------------------------------------------------------------------------------------------------------------------------------------------------------------------------------------------------------------------------------------------------------------------------------------------------------------------------------------------------------------------------------------------------------------------------------------------------------------------------------------------------------------------------------------------------------------------------------------------------------------------------------------------------------------------------------------------------------------------------------------------------------------------------------------------------------------------------------------------------------------------------------------------------------------------------------------------------------------------------------------------------------------------------------------------------------------------------------------------------------------------------------------------------------------------------------------------------------------------------------------------------------------------------------------------------------------------------------------------------------------------------------------------------------------------------------------------------------------------------------------------------------------------------------------------------------------------------------------------------------------------------------------------------------------------------------------------------------------------------------------------------------------------------------------------------------------------------------------------------------------------------------------------------------------------------------------------------------------------------------------------------------------------------------------------------------------------------------------------------------------------------------------------------------------------------------------------------------------------------------------------------------------------------------------------------------------------------------------------------------------------------------------------------------------------------------------------------------------------------------------------------------------------------------------------------------------------------------------------------------------------------------------------------------------------------------------------------------------------------------------------------------------------------------------------------------------------------------------------------------------------------------------------------------------------------------------------------------------------------------------------------------------------------------------------------------------------------------------------------------------------------------------------------------------------------------------------------------------------------------------------------------------------------------------------------------------------------------------------------------------------------------------------------------------------------------------------------------------------------------------------------------------------------------------------------------------------------------------------------------------------------------------------------------------------------------------------------------------------------------------------------------------------------------------------------------------------------------------------------------------------------------------------------------------------------------------------------------------------------------------------------------------------------------------------------------------------------------------------------------------------------------------------------------------------------------------------------------------------------------------------------------------------------------------------------------------------------------------------------------------------------------------------------------------------------------------------------------------------------------------------------------------------------------------------------------------------------------------------------------------------------------------------------------------------------------------------------------------------------------------------------------------------------------------------------------------------------------------------------------------------------------------------------------------------------------------------------------------------------------------------------------------------------------------------------------------------------------------------------------------------------------------------------------------------------------------------------------------------------------------------------------------------------------------------------------------------------------------------------------------------------------------------------------------------------------------------------------------------------------------------------------------------------------------------------------------------------------------------------------------------------------------------------------
>Paracalais_sp_COL076
[truncated: 1,684,702 more chars]
